# Supplementary material for: Metagenomic analysis of human-biting cat fleas in urban northeastern United States of America reveals an emerging zoonotic pathogen
Source: Sci Rep. 2020 Sep 24;10:15611. doi: 10.1038/s41598-020-72956-x (PMC7519146; doi:10.1038/s41598-020-72956-x)
Supplement: Supplementary file 2 — Supplementary Table S1. [file 41598_2020_72956_MOESM2_ESM.xlsx]

## Sheet: Sheet1
Scaffold ID	NCBI top hit	% sim	aln len	mismatch	indels	query start	query end	target start	target end	e-val	bitscore	NCBI Taxonomy
NODE_82_length_12350_cov_11.690338	CFELIS_NW_020536999.1	99.919	12352	1	5	1	12350	13926143	13913799	0	22746	Eukaryota_Arthropoda_Insecta_Siphonaptera_Pulicidae_Ctenocephalides_Ctenocephalides felis
NODE_181_length_10296_cov_3.624939	CFELIS_NW_020538040.1	99.651	10314	17	5	1	10296	80113772	80103460	0	18829	Eukaryota_Arthropoda_Insecta_Siphonaptera_Pulicidae_Ctenocephalides_Ctenocephalides felis
NODE_280_length_9299_cov_4.118840	CFELIS_NW_020539212.1	99.699	9299	20	6	1	9299	11192	1902	0	17010	Eukaryota_Arthropoda_Insecta_Siphonaptera_Pulicidae_Ctenocephalides_Ctenocephalides felis
NODE_379_length_8686_cov_3.510340	CFELIS_NW_020538040.1	99.426	8708	10	9	1	8686	144363599	144372288	0	15767	Eukaryota_Arthropoda_Insecta_Siphonaptera_Pulicidae_Ctenocephalides_Ctenocephalides felis
NODE_478_length_8334_cov_3.583404	CFELIS_NW_020538040.1	98.875	8355	57	13	1	8334	141829042	141820704	0	14874	Eukaryota_Arthropoda_Insecta_Siphonaptera_Pulicidae_Ctenocephalides_Ctenocephalides felis
NODE_577_length_8016_cov_3.762581	CFELIS_NW_020538040.1	99.788	8016	14	1	1	8016	84420814	84428826	0	14705	Eukaryota_Arthropoda_Insecta_Siphonaptera_Pulicidae_Ctenocephalides_Ctenocephalides felis
NODE_676_length_7727_cov_3.565395	CFELIS_NW_020537758.1	95.857	2945	84	21	1	2942	4835121	4838030	0	4728	Eukaryota_Arthropoda_Insecta_Siphonaptera_Pulicidae_Ctenocephalides_Ctenocephalides felis
NODE_775_length_7486_cov_2.815328	CFELIS_NW_020539725.1	99.274	4269	25	2	3093	7361	54335388	54331126	0	7707	Eukaryota_Arthropoda_Insecta_Siphonaptera_Pulicidae_Ctenocephalides_Ctenocephalides felis
NODE_874_length_7310_cov_3.999443	CFELIS_NW_020538040.1	99.057	7320	20	14	1	7309	124557926	124550645	0	13090	Eukaryota_Arthropoda_Insecta_Siphonaptera_Pulicidae_Ctenocephalides_Ctenocephalides felis
NODE_973_length_7141_cov_4.258340	CFELIS_NW_020538040.1	99.86	7145	6	1	1	7141	176889329	176882185	0	13136	Eukaryota_Arthropoda_Insecta_Siphonaptera_Pulicidae_Ctenocephalides_Ctenocephalides felis
NODE_1072_length_6994_cov_3.595457	CFELIS_NW_020537324.1	99.929	6995	4	1	1	6994	23232286	23239280	0	12888	Eukaryota_Arthropoda_Insecta_Siphonaptera_Pulicidae_Ctenocephalides_Ctenocephalides felis
NODE_1171_length_6825_cov_4.114213	CFELIS_NW_020538040.1	99.956	6825	3	0	1	6825	64088851	64082027	0	12587	Eukaryota_Arthropoda_Insecta_Siphonaptera_Pulicidae_Ctenocephalides_Ctenocephalides felis
NODE_1270_length_6700_cov_3.273695	CFELIS_NW_020538040.1	99.284	6704	32	4	1	6694	169326880	169333577	0	12100	Eukaryota_Arthropoda_Insecta_Siphonaptera_Pulicidae_Ctenocephalides_Ctenocephalides felis
NODE_1369_length_6570_cov_3.090641	CFELIS_NW_020538040.1	99.239	4468	28	4	1	4466	60996699	61001162	0	8058	Eukaryota_Arthropoda_Insecta_Siphonaptera_Pulicidae_Ctenocephalides_Ctenocephalides felis
NODE_1468_length_6478_cov_3.666037	CFELIS_NW_020537646.1	99.599	6481	22	4	1	6478	19617852	19624331	0	11821	Eukaryota_Arthropoda_Insecta_Siphonaptera_Pulicidae_Ctenocephalides_Ctenocephalides felis
NODE_1567_length_6383_cov_3.825128	CFELIS_NW_020538040.1	87.618	1373	106	36	4123	5447	20657713	20656357	0	1535	Eukaryota_Arthropoda_Insecta_Siphonaptera_Pulicidae_Ctenocephalides_Ctenocephalides felis
NODE_1666_length_6294_cov_3.738609	CFELIS_NW_020538040.1	99.557	6315	5	8	1	6294	16094873	16088561	0	11485	Eukaryota_Arthropoda_Insecta_Siphonaptera_Pulicidae_Ctenocephalides_Ctenocephalides felis
NODE_1765_length_6219_cov_3.440906	CFELIS_NW_020538040.1	99.486	6223	12	9	1	6219	72240270	72234064	0	11297	Eukaryota_Arthropoda_Insecta_Siphonaptera_Pulicidae_Ctenocephalides_Ctenocephalides felis
NODE_1864_length_6137_cov_3.583361	CFELIS_NW_020538040.1	99.381	6138	21	5	1	6137	72290825	72296946	0	11108	Eukaryota_Arthropoda_Insecta_Siphonaptera_Pulicidae_Ctenocephalides_Ctenocephalides felis
NODE_1963_length_6054_cov_3.686351	CFELIS_NW_020538040.1	97.83	6084	77	12	1	6054	143107533	143101475	0	10453	Eukaryota_Arthropoda_Insecta_Siphonaptera_Pulicidae_Ctenocephalides_Ctenocephalides felis
NODE_2062_length_5969_cov_3.014892	CFELIS_NW_020539726.1	99.642	3635	9	3	2335	5969	928134	924504	0	6637	Eukaryota_Arthropoda_Insecta_Siphonaptera_Pulicidae_Ctenocephalides_Ctenocephalides felis
NODE_2161_length_5902_cov_3.746320	CFELIS_NW_020538040.1	99.932	5902	4	0	1	5902	90121628	90127529	0	10877	Eukaryota_Arthropoda_Insecta_Siphonaptera_Pulicidae_Ctenocephalides_Ctenocephalides felis
NODE_2260_length_5840_cov_3.963592	CFELIS_NW_020537758.1	98.923	5850	43	7	1	5840	17223631	17217792	0	10436	Eukaryota_Arthropoda_Insecta_Siphonaptera_Pulicidae_Ctenocephalides_Ctenocephalides felis
NODE_2359_length_5779_cov_3.248938	CFELIS_NW_020538040.1	99.706	5779	4	3	1	5779	169615720	169621485	0	10565	Eukaryota_Arthropoda_Insecta_Siphonaptera_Pulicidae_Ctenocephalides_Ctenocephalides felis
NODE_2458_length_5718_cov_3.072259	CFELIS_NW_020538040.1	99.72	5718	15	1	1	5718	119762870	119768586	0	10469	Eukaryota_Arthropoda_Insecta_Siphonaptera_Pulicidae_Ctenocephalides_Ctenocephalides felis
NODE_2557_length_5661_cov_4.702385	CFELIS_NW_020538040.1	98.889	4230	37	8	1	4224	131151353	131155578	0	7542	Eukaryota_Arthropoda_Insecta_Siphonaptera_Pulicidae_Ctenocephalides_Ctenocephalides felis
NODE_2656_length_5603_cov_3.302411	CFELIS_NW_020538040.1	99.395	5616	8	7	6	5603	55397483	55403090	0	10159	Eukaryota_Arthropoda_Insecta_Siphonaptera_Pulicidae_Ctenocephalides_Ctenocephalides felis
NODE_2755_length_5547_cov_7.663100	CFELIS_NW_020538040.1	99.531	5547	19	1	1	5547	134568187	134562648	0	10093	Eukaryota_Arthropoda_Insecta_Siphonaptera_Pulicidae_Ctenocephalides_Ctenocephalides felis
NODE_2854_length_5496_cov_3.325386	CFELIS_NW_020538040.1	98.636	4253	33	14	1256	5496	186182992	186187231	0	7509	Eukaryota_Arthropoda_Insecta_Siphonaptera_Pulicidae_Ctenocephalides_Ctenocephalides felis
NODE_2953_length_5444_cov_3.617265	CFELIS_NW_020539727.1	99.835	5444	8	1	1	5444	11469466	11464024	0	10002	Eukaryota_Arthropoda_Insecta_Siphonaptera_Pulicidae_Ctenocephalides_Ctenocephalides felis
NODE_3052_length_5394_cov_4.138409	CFELIS_NW_020538040.1	97.353	3514	61	17	1897	5394	6613622	6617119	0	5945	Eukaryota_Arthropoda_Insecta_Siphonaptera_Pulicidae_Ctenocephalides_Ctenocephalides felis
NODE_3151_length_5355_cov_3.949694	CFELIS_NW_020538040.1	99.779	4987	7	4	1	4987	102421519	102416537	0	9145	Eukaryota_Arthropoda_Insecta_Siphonaptera_Pulicidae_Ctenocephalides_Ctenocephalides felis
NODE_3250_length_5304_cov_2.872706	CFELIS_NW_020539725.1	98.568	5307	54	16	1	5304	41023285	41028572	0	9359	Eukaryota_Arthropoda_Insecta_Siphonaptera_Pulicidae_Ctenocephalides_Ctenocephalides felis
NODE_3349_length_5261_cov_3.307947	CFELIS_NW_020538040.1	97.974	5281	46	24	1	5261	7311387	7306148	0	9103	Eukaryota_Arthropoda_Insecta_Siphonaptera_Pulicidae_Ctenocephalides_Ctenocephalides felis
NODE_3448_length_5216_cov_3.078404	CFELIS_NW_020538040.1	99.636	5216	5	1	1	5216	104264747	104269948	0	9515	Eukaryota_Arthropoda_Insecta_Siphonaptera_Pulicidae_Ctenocephalides_Ctenocephalides felis
NODE_3547_length_5173_cov_3.284978	CFELIS_NW_020538040.1	99.942	5173	2	1	1	5173	176019438	176014267	0	9535	Eukaryota_Arthropoda_Insecta_Siphonaptera_Pulicidae_Ctenocephalides_Ctenocephalides felis
NODE_3646_length_5130_cov_3.981811	CFELIS_NW_020538040.1	99.619	3415	11	2	1	3415	184892821	184896233	0	6233	Eukaryota_Arthropoda_Insecta_Siphonaptera_Pulicidae_Ctenocephalides_Ctenocephalides felis
NODE_3745_length_5103_cov_3.201166	CFELIS_NW_020537324.1	90.138	578	44	2	2107	2671	22574404	22574981	0	739	Eukaryota_Arthropoda_Insecta_Siphonaptera_Pulicidae_Ctenocephalides_Ctenocephalides felis
NODE_3844_length_5068_cov_2.758349	CFELIS_NW_020536999.1	95.019	2088	58	20	1	2054	34412534	34410459	0	3238	Eukaryota_Arthropoda_Insecta_Siphonaptera_Pulicidae_Ctenocephalides_Ctenocephalides felis
NODE_3943_length_5030_cov_3.237406	CFELIS_NW_020538040.1	99.54	2608	9	3	1	2608	63109203	63106599	0	4747	Eukaryota_Arthropoda_Insecta_Siphonaptera_Pulicidae_Ctenocephalides_Ctenocephalides felis
NODE_4042_length_4999_cov_3.692118	CFELIS_NW_020537758.1	99.333	4046	18	5	1	4039	22666991	22662948	0	7313	Eukaryota_Arthropoda_Insecta_Siphonaptera_Pulicidae_Ctenocephalides_Ctenocephalides felis
NODE_4141_length_4965_cov_3.877015	CFELIS_NW_020537324.1	99.536	4099	7	11	790	4887	10051926	10056013	0	7454	Eukaryota_Arthropoda_Insecta_Siphonaptera_Pulicidae_Ctenocephalides_Ctenocephalides felis
NODE_4240_length_4938_cov_2.920183	CFELIS_NW_020536999.1	96.048	2606	76	17	2347	4938	85179616	85177024	0	4217	Eukaryota_Arthropoda_Insecta_Siphonaptera_Pulicidae_Ctenocephalides_Ctenocephalides felis
NODE_4339_length_4906_cov_4.111948	CFELIS_NW_020538040.1	97.634	3846	66	10	307	4128	74253455	74249611	0	6575	Eukaryota_Arthropoda_Insecta_Siphonaptera_Pulicidae_Ctenocephalides_Ctenocephalides felis
NODE_4438_length_4876_cov_3.420299	CFELIS_NW_020537646.1	98.811	4879	12	10	1	4876	39248761	39253596	0	8647	Eukaryota_Arthropoda_Insecta_Siphonaptera_Pulicidae_Ctenocephalides_Ctenocephalides felis
NODE_4537_length_4847_cov_3.475212	CFELIS_NW_020537758.1	98.394	4856	40	16	1	4847	23694285	23689459	0	8501	Eukaryota_Arthropoda_Insecta_Siphonaptera_Pulicidae_Ctenocephalides_Ctenocephalides felis
NODE_4636_length_4821_cov_3.226246	CFELIS_NW_020537646.1	98.321	4764	47	6	1	4761	36006348	36011081	0	8323	Eukaryota_Arthropoda_Insecta_Siphonaptera_Pulicidae_Ctenocephalides_Ctenocephalides felis
NODE_4735_length_4797_cov_3.967452	CFELIS_NW_020538040.1	99.941	3364	2	0	1428	4791	80254795	80251432	0	6202	Eukaryota_Arthropoda_Insecta_Siphonaptera_Pulicidae_Ctenocephalides_Ctenocephalides felis
NODE_4834_length_4771_cov_3.004737	CFELIS_NW_020538040.1	99.561	4780	12	3	1	4771	43223634	43228413	0	8702	Eukaryota_Arthropoda_Insecta_Siphonaptera_Pulicidae_Ctenocephalides_Ctenocephalides felis
NODE_4933_length_4738_cov_4.186511	CFELIS_NW_020538040.1	99.693	3908	5	2	1	3901	126102392	126098485	0	7143	Eukaryota_Arthropoda_Insecta_Siphonaptera_Pulicidae_Ctenocephalides_Ctenocephalides felis
NODE_5032_length_4713_cov_3.994767	CFELIS_NW_020539725.1	99.838	2474	4	0	1	2474	20605120	20602647	0	4547	Eukaryota_Arthropoda_Insecta_Siphonaptera_Pulicidae_Ctenocephalides_Ctenocephalides felis
NODE_5131_length_4686_cov_3.055495	CFELIS_NW_020538040.1	99.573	4686	7	2	1	4686	72388960	72384288	0	8530	Eukaryota_Arthropoda_Insecta_Siphonaptera_Pulicidae_Ctenocephalides_Ctenocephalides felis
NODE_5230_length_4656_cov_3.482005	CFELIS_NW_020537324.1	99.42	4659	12	6	1	4656	86058230	86053584	0	8440	Eukaryota_Arthropoda_Insecta_Siphonaptera_Pulicidae_Ctenocephalides_Ctenocephalides felis
NODE_5329_length_4631_cov_6.030417	CFELIS_NW_020536999.1	99.827	4631	7	1	1	4631	76967017	76962388	0	8506	Eukaryota_Arthropoda_Insecta_Siphonaptera_Pulicidae_Ctenocephalides_Ctenocephalides felis
NODE_5428_length_4607_cov_3.298437	CFELIS_NW_020538040.1	99.588	4607	5	1	1	4607	172473108	172477700	0	8390	Eukaryota_Arthropoda_Insecta_Siphonaptera_Pulicidae_Ctenocephalides_Ctenocephalides felis
NODE_5527_length_4581_cov_3.183206	CFELIS_NW_020538040.1	99.788	3304	6	1	1279	4581	70913753	70917056	0	6061	Eukaryota_Arthropoda_Insecta_Siphonaptera_Pulicidae_Ctenocephalides_Ctenocephalides felis
NODE_5626_length_4557_cov_3.018059	CFELIS_NW_020538040.1	99.468	1692	2	3	1408	3098	137082459	137084144	0	3068	Eukaryota_Arthropoda_Insecta_Siphonaptera_Pulicidae_Ctenocephalides_Ctenocephalides felis
NODE_5725_length_4534_cov_2.672793	CFELIS_NW_020537646.1	92.6	2865	134	50	1	2806	22429970	22427125	0	4045	Eukaryota_Arthropoda_Insecta_Siphonaptera_Pulicidae_Ctenocephalides_Ctenocephalides felis
NODE_5824_length_4510_cov_3.148757	CFELIS_NW_020538040.1	95.638	1903	63	9	2618	4510	67251778	67249886	0	3037	Eukaryota_Arthropoda_Insecta_Siphonaptera_Pulicidae_Ctenocephalides_Ctenocephalides felis
NODE_5923_length_4488_cov_3.084843	CFELIS_NW_020538040.1	99.444	4497	9	5	1	4488	37317076	37321565	0	8152	Eukaryota_Arthropoda_Insecta_Siphonaptera_Pulicidae_Ctenocephalides_Ctenocephalides felis
NODE_6022_length_4470_cov_2.870827	CFELIS_NW_020538040.1	99.62	4470	8	3	1	4470	142593492	142589032	0	8152	Eukaryota_Arthropoda_Insecta_Siphonaptera_Pulicidae_Ctenocephalides_Ctenocephalides felis
NODE_6121_length_4449_cov_4.040028	CFELIS_NW_020538040.1	99.978	4449	1	0	1	4449	47242509	47246957	0	8211	Eukaryota_Arthropoda_Insecta_Siphonaptera_Pulicidae_Ctenocephalides_Ctenocephalides felis
NODE_6220_length_4426_cov_3.282159	CFELIS_NW_020539725.1	96.337	4450	112	24	1	4426	43825795	43830217	0	7267	Eukaryota_Arthropoda_Insecta_Siphonaptera_Pulicidae_Ctenocephalides_Ctenocephalides felis
NODE_6319_length_4405_cov_4.333333	CFELIS_NW_020537324.1	98.207	4406	51	5	1	4405	75613827	75618205	0	7673	Eukaryota_Arthropoda_Insecta_Siphonaptera_Pulicidae_Ctenocephalides_Ctenocephalides felis
NODE_6418_length_4382_cov_2.191539	CFELIS_NW_020537324.1	94.611	3136	80	31	1294	4382	49362187	49365280	0	4772	Eukaryota_Arthropoda_Insecta_Siphonaptera_Pulicidae_Ctenocephalides_Ctenocephalides felis
NODE_6517_length_4360_cov_5.745334	CFELIS_NW_020538040.1	99.702	4363	9	2	1	4360	72802524	72798163	0	7982	Eukaryota_Arthropoda_Insecta_Siphonaptera_Pulicidae_Ctenocephalides_Ctenocephalides felis
NODE_6616_length_4338_cov_4.002612	CFELIS_NW_020538040.1	98.987	4342	9	6	1	4338	20058629	20062939	0	7742	Eukaryota_Arthropoda_Insecta_Siphonaptera_Pulicidae_Ctenocephalides_Ctenocephalides felis
NODE_6715_length_4320_cov_3.811114	CFELIS_NW_020538040.1	99.861	4321	2	4	1	4320	170366877	170362560	0	7943	Eukaryota_Arthropoda_Insecta_Siphonaptera_Pulicidae_Ctenocephalides_Ctenocephalides felis
NODE_6814_length_4299_cov_7.854986	CFELIS_NW_020537646.1	99.024	2459	12	1	1	2447	52346108	52348566	0	4397	Eukaryota_Arthropoda_Insecta_Siphonaptera_Pulicidae_Ctenocephalides_Ctenocephalides felis
NODE_6913_length_4280_cov_3.798218	CFELIS_NW_020537646.1	92.563	2743	133	30	1548	4278	11630495	11633178	0	3869	Eukaryota_Arthropoda_Insecta_Siphonaptera_Pulicidae_Ctenocephalides_Ctenocephalides felis
NODE_7012_length_4262_cov_2.400242	CFELIS_NW_020538040.1	98.995	4278	7	7	1	4262	16119741	16115484	0	7629	Eukaryota_Arthropoda_Insecta_Siphonaptera_Pulicidae_Ctenocephalides_Ctenocephalides felis
NODE_7111_length_4244_cov_4.014331	CFELIS_NW_020538040.1	99.787	4218	6	3	1	4217	164758735	164762950	0	7736	Eukaryota_Arthropoda_Insecta_Siphonaptera_Pulicidae_Ctenocephalides_Ctenocephalides felis
NODE_7210_length_4223_cov_5.182129	CFELIS_NW_020537758.1	97.29	4170	71	25	1	4134	24871982	24867819	0	7036	Eukaryota_Arthropoda_Insecta_Siphonaptera_Pulicidae_Ctenocephalides_Ctenocephalides felis
NODE_7309_length_4206_cov_3.843344	CFELIS_NW_020539725.1	94.187	4163	135	52	1	4093	27790998	27795123	0	6248	Eukaryota_Arthropoda_Insecta_Siphonaptera_Pulicidae_Ctenocephalides_Ctenocephalides felis
NODE_7408_length_4186_cov_3.475240	CFELIS_NW_020538040.1	99.785	4186	8	1	1	4186	140812816	140808632	0	7679	Eukaryota_Arthropoda_Insecta_Siphonaptera_Pulicidae_Ctenocephalides_Ctenocephalides felis
NODE_7507_length_4169_cov_3.560366	CFELIS_NW_020537324.1	96.389	3185	59	20	986	4169	2038809	2041938	0	5193	Eukaryota_Arthropoda_Insecta_Siphonaptera_Pulicidae_Ctenocephalides_Ctenocephalides felis
NODE_7606_length_4151_cov_3.776590	CFELIS_NW_020538040.1	99.566	4151	13	2	1	4151	46256941	46261086	0	7561	Eukaryota_Arthropoda_Insecta_Siphonaptera_Pulicidae_Ctenocephalides_Ctenocephalides felis
NODE_7705_length_4134_cov_3.646119	CFELIS_NW_020537758.1	99.879	4134	1	1	1	4134	6442756	6446885	0	7603	Eukaryota_Arthropoda_Insecta_Siphonaptera_Pulicidae_Ctenocephalides_Ctenocephalides felis
NODE_7804_length_4112_cov_3.709661	CFELIS_NW_020539725.1	99.805	4113	7	1	1	4112	24252818	24256930	0	7550	Eukaryota_Arthropoda_Insecta_Siphonaptera_Pulicidae_Ctenocephalides_Ctenocephalides felis
NODE_7903_length_4097_cov_3.285139	CFELIS_NW_020536999.1	95.756	3016	76	22	1090	4097	31741047	31738076	0	4813	Eukaryota_Arthropoda_Insecta_Siphonaptera_Pulicidae_Ctenocephalides_Ctenocephalides felis
NODE_8002_length_4079_cov_3.369180	CFELIS_NW_020537324.1	95.52	4085	148	21	1	4079	14016435	14012380	0	6497	Eukaryota_Arthropoda_Insecta_Siphonaptera_Pulicidae_Ctenocephalides_Ctenocephalides felis
NODE_8101_length_4062_cov_3.606353	CFELIS_NW_020537324.1	98.034	2085	24	5	1993	4062	11393240	11391158	0	3607	Eukaryota_Arthropoda_Insecta_Siphonaptera_Pulicidae_Ctenocephalides_Ctenocephalides felis
NODE_8200_length_4046_cov_3.390661	CFELIS_NW_020538040.1	99.751	4015	4	3	1	4011	175532776	175528764	0	7354	Eukaryota_Arthropoda_Insecta_Siphonaptera_Pulicidae_Ctenocephalides_Ctenocephalides felis
NODE_8299_length_4028_cov_4.365804	CFELIS_NW_020539725.1	98.696	2760	14	1	1	2738	27206605	27203846	0	4878	Eukaryota_Arthropoda_Insecta_Siphonaptera_Pulicidae_Ctenocephalides_Ctenocephalides felis
NODE_8398_length_4010_cov_3.724955	CFELIS_NW_020536999.1	99.577	4022	3	2	1	4010	26441458	26445477	0	7321	Eukaryota_Arthropoda_Insecta_Siphonaptera_Pulicidae_Ctenocephalides_Ctenocephalides felis
NODE_8497_length_3995_cov_3.528180	CFELIS_NW_020539724.1	98.949	3998	20	6	1	3995	22879021	22875043	0	7131	Eukaryota_Arthropoda_Insecta_Siphonaptera_Pulicidae_Ctenocephalides_Ctenocephalides felis
NODE_8596_length_3979_cov_4.509605	CFELIS_NW_020536999.1	95.449	3955	96	46	1	3895	54160264	54156334	0	6229	Eukaryota_Arthropoda_Insecta_Siphonaptera_Pulicidae_Ctenocephalides_Ctenocephalides felis
NODE_8695_length_3965_cov_4.672746	CFELIS_NW_020539725.1	93.5	1077	45	15	1058	2117	56643381	56644449	0	1578	Eukaryota_Arthropoda_Insecta_Siphonaptera_Pulicidae_Ctenocephalides_Ctenocephalides felis
NODE_8794_length_3950_cov_3.979336	CFELIS_NW_020539539.1	99.168	3964	9	8	1	3950	11817	7864	0	7116	Eukaryota_Arthropoda_Insecta_Siphonaptera_Pulicidae_Ctenocephalides_Ctenocephalides felis
NODE_8893_length_3932_cov_3.542181	CFELIS_NW_020538040.1	99.746	3933	8	2	1	3932	118189694	118193625	0	7206	Eukaryota_Arthropoda_Insecta_Siphonaptera_Pulicidae_Ctenocephalides_Ctenocephalides felis
NODE_8992_length_3916_cov_3.324888	CFELIS_NW_020538040.1	99.491	3926	7	6	1	3916	35414958	35418880	0	7127	Eukaryota_Arthropoda_Insecta_Siphonaptera_Pulicidae_Ctenocephalides_Ctenocephalides felis
NODE_9091_length_3903_cov_3.531780	CFELIS_NW_020538040.1	96.398	1388	38	8	25	1406	151641885	151643266	0	2276	Eukaryota_Arthropoda_Insecta_Siphonaptera_Pulicidae_Ctenocephalides_Ctenocephalides felis
NODE_9190_length_3885_cov_3.545503	CFELIS_NW_020538040.1	99.897	3878	4	0	1	3878	101136120	101132243	0	7140	Eukaryota_Arthropoda_Insecta_Siphonaptera_Pulicidae_Ctenocephalides_Ctenocephalides felis
NODE_9289_length_3870_cov_3.991184	CFELIS_NW_020538040.1	99.922	3870	2	1	1	3870	74440826	74436958	0	7129	Eukaryota_Arthropoda_Insecta_Siphonaptera_Pulicidae_Ctenocephalides_Ctenocephalides felis
NODE_9388_length_3859_cov_3.131029	CFELIS_NW_020539726.1	99.444	2700	3	4	1172	3859	43829094	43831793	0	4892	Eukaryota_Arthropoda_Insecta_Siphonaptera_Pulicidae_Ctenocephalides_Ctenocephalides felis
NODE_9487_length_3847_cov_2.661290	CFELIS_NW_020536999.1	91.67	2545	149	35	385	2924	25069669	25072155	0	3467	Eukaryota_Arthropoda_Insecta_Siphonaptera_Pulicidae_Ctenocephalides_Ctenocephalides felis
NODE_9586_length_3833_cov_2.972477	CFELIS_NW_020537324.1	91.596	2237	111	42	249	2425	59237770	59235551	0	3018	Eukaryota_Arthropoda_Insecta_Siphonaptera_Pulicidae_Ctenocephalides_Ctenocephalides felis
NODE_9685_length_3818_cov_3.360878	CFELIS_NW_020536999.1	99.173	3626	27	3	194	3818	57692680	57696303	0	6527	Eukaryota_Arthropoda_Insecta_Siphonaptera_Pulicidae_Ctenocephalides_Ctenocephalides felis
NODE_9784_length_3807_cov_3.399457	CFELIS_NW_020538040.1	99.423	3813	12	6	2	3807	82360525	82356716	0	6911	Eukaryota_Arthropoda_Insecta_Siphonaptera_Pulicidae_Ctenocephalides_Ctenocephalides felis
NODE_9883_length_3791_cov_3.025109	CFELIS_NW_020539725.1	95.399	652	23	4	1011	1655	56045225	56044574	0	1031	Eukaryota_Arthropoda_Insecta_Siphonaptera_Pulicidae_Ctenocephalides_Ctenocephalides felis
NODE_9982_length_3778_cov_2.303478	CFELIS_NW_020537677.1	92.809	2364	94	45	1	2336	3449	5764	0	3354	Eukaryota_Arthropoda_Insecta_Siphonaptera_Pulicidae_Ctenocephalides_Ctenocephalides felis
NODE_10081_length_3766_cov_3.240451	CFELIS_NW_020536999.1	99.788	3766	8	0	1	3766	50724958	50728723	0	6911	Eukaryota_Arthropoda_Insecta_Siphonaptera_Pulicidae_Ctenocephalides_Ctenocephalides felis
NODE_10180_length_3752_cov_3.107310	CFELIS_NW_020536999.1	99.08	3697	26	7	1	3692	58260936	58257243	0	6632	Eukaryota_Arthropoda_Insecta_Siphonaptera_Pulicidae_Ctenocephalides_Ctenocephalides felis
NODE_10279_length_3740_cov_2.103792	CFELIS_NW_020537646.1	94.312	3393	119	22	274	3659	42955904	42952579	0	5129	Eukaryota_Arthropoda_Insecta_Siphonaptera_Pulicidae_Ctenocephalides_Ctenocephalides felis
NODE_10378_length_3728_cov_5.515412	CFELIS_NW_020539725.1	99.625	3729	4	3	1	3728	27998386	27994667	0	6800	Eukaryota_Arthropoda_Insecta_Siphonaptera_Pulicidae_Ctenocephalides_Ctenocephalides felis
NODE_10477_length_3715_cov_3.863155	CFELIS_NW_020537758.1	100	762	0	0	2954	3715	42109878	42109117	0	1408	Eukaryota_Arthropoda_Insecta_Siphonaptera_Pulicidae_Ctenocephalides_Ctenocephalides felis
NODE_10576_length_3702_cov_4.394126	CFELIS_NW_020538040.1	99.615	3634	7	6	73	3702	128309964	128313594	0	6626	Eukaryota_Arthropoda_Insecta_Siphonaptera_Pulicidae_Ctenocephalides_Ctenocephalides felis
NODE_10675_length_3691_cov_2.934624	CFELIS_NW_020538040.1	99.289	3658	2	3	1	3637	78548556	78552210	0	6589	Eukaryota_Arthropoda_Insecta_Siphonaptera_Pulicidae_Ctenocephalides_Ctenocephalides felis
NODE_10774_length_3679_cov_2.816723	CFELIS_NW_020538040.1	97.476	3684	28	24	2	3679	172286707	172283083	0	6228	Eukaryota_Arthropoda_Insecta_Siphonaptera_Pulicidae_Ctenocephalides_Ctenocephalides felis
NODE_10873_length_3669_cov_3.440994	CFELIS_NW_020537646.1	87.41	2510	155	78	1253	3669	5956165	5958606	0	2736	Eukaryota_Arthropoda_Insecta_Siphonaptera_Pulicidae_Ctenocephalides_Ctenocephalides felis
NODE_10972_length_3659_cov_3.097395	CFELIS_NW_020538040.1	99.578	3554	7	5	1	3551	130904422	130907970	0	6473	Eukaryota_Arthropoda_Insecta_Siphonaptera_Pulicidae_Ctenocephalides_Ctenocephalides felis
NODE_11071_length_3648_cov_2.979267	CFELIS_NW_020539724.1	95.965	2156	56	15	1517	3648	12313698	12311550	0	3470	Eukaryota_Arthropoda_Insecta_Siphonaptera_Pulicidae_Ctenocephalides_Ctenocephalides felis
NODE_11170_length_3635_cov_3.335804	CFELIS_NW_020537324.1	91.602	1036	52	15	2334	3367	31742235	31741233	0	1399	Eukaryota_Arthropoda_Insecta_Siphonaptera_Pulicidae_Ctenocephalides_Ctenocephalides felis
NODE_11269_length_3623_cov_3.445938	CFELIS_NW_020539726.1	99.807	3624	6	1	1	3623	20304376	20300753	0	6652	Eukaryota_Arthropoda_Insecta_Siphonaptera_Pulicidae_Ctenocephalides_Ctenocephalides felis
NODE_11368_length_3614_cov_3.604244	CFELIS_NW_020538040.1	99.917	3611	2	1	4	3614	10983771	10980162	0	6650	Eukaryota_Arthropoda_Insecta_Siphonaptera_Pulicidae_Ctenocephalides_Ctenocephalides felis
NODE_11467_length_3602_cov_3.004604	CFELIS_NW_020537646.1	97.184	3622	63	8	1	3602	13123264	13119662	0	6087	Eukaryota_Arthropoda_Insecta_Siphonaptera_Pulicidae_Ctenocephalides_Ctenocephalides felis
NODE_11566_length_3589_cov_4.277008	CFELIS_NW_020538040.1	99.718	3544	10	0	1	3544	130360734	130357191	0	6490	Eukaryota_Arthropoda_Insecta_Siphonaptera_Pulicidae_Ctenocephalides_Ctenocephalides felis
NODE_11665_length_3578_cov_3.906404	CFELIS_NW_020538101.1	95.747	2610	62	18	907	3511	13599	16164	0	4159	Eukaryota_Arthropoda_Insecta_Siphonaptera_Pulicidae_Ctenocephalides_Ctenocephalides felis
NODE_11764_length_3567_cov_4.583721	CFELIS_NW_020538040.1	99.916	3568	1	2	2	3567	27451907	27455474	0	6571	Eukaryota_Arthropoda_Insecta_Siphonaptera_Pulicidae_Ctenocephalides_Ctenocephalides felis
NODE_11863_length_3557_cov_2.990671	CFELIS_NW_020538040.1	99.972	3557	1	0	1	3557	155652935	155649379	0	6564	Eukaryota_Arthropoda_Insecta_Siphonaptera_Pulicidae_Ctenocephalides_Ctenocephalides felis
NODE_11962_length_3546_cov_2.886517	CFELIS_NW_020538040.1	99.041	3546	28	3	1	3546	56291100	56294639	0	6355	Eukaryota_Arthropoda_Insecta_Siphonaptera_Pulicidae_Ctenocephalides_Ctenocephalides felis
NODE_12061_length_3535_cov_3.007336	CFELIS_NW_020538040.1	99.495	2375	9	3	1	2373	122954269	122956642	0	4316	Eukaryota_Arthropoda_Insecta_Siphonaptera_Pulicidae_Ctenocephalides_Ctenocephalides felis
NODE_12160_length_3524_cov_3.870180	CFELIS_NW_020536999.1	95.538	1031	35	8	2036	3062	26772778	26773801	0	1639	Eukaryota_Arthropoda_Insecta_Siphonaptera_Pulicidae_Ctenocephalides_Ctenocephalides felis
NODE_12259_length_3514_cov_3.032182	CFELIS_NW_020537324.1	93.069	3578	149	56	1	3514	9072977	9069435	0	5142	Eukaryota_Arthropoda_Insecta_Siphonaptera_Pulicidae_Ctenocephalides_Ctenocephalides felis
NODE_12358_length_3503_cov_3.759775	CFELIS_NW_020537324.1	99.744	3511	1	1	1	3503	25197215	25200725	0	6427	Eukaryota_Arthropoda_Insecta_Siphonaptera_Pulicidae_Ctenocephalides_Ctenocephalides felis
NODE_12457_length_3494_cov_2.627265	CFELIS_NW_020536999.1	92.883	3555	173	40	1	3494	34842516	34846051	0	5090	Eukaryota_Arthropoda_Insecta_Siphonaptera_Pulicidae_Ctenocephalides_Ctenocephalides felis
NODE_12556_length_3484_cov_2.959488	CFELIS_NW_020537324.1	98.652	3487	39	5	1	3484	4276818	4273337	0	6172	Eukaryota_Arthropoda_Insecta_Siphonaptera_Pulicidae_Ctenocephalides_Ctenocephalides felis
NODE_12655_length_3474_cov_3.330445	CFELIS_NW_020539727.1	98.444	3470	33	7	6	3474	12259659	12263108	0	6089	Eukaryota_Arthropoda_Insecta_Siphonaptera_Pulicidae_Ctenocephalides_Ctenocephalides felis
NODE_12754_length_3464_cov_2.793827	CFELIS_NW_020536999.1	95.22	3138	83	37	344	3464	46253186	46256273	0	4902	Eukaryota_Arthropoda_Insecta_Siphonaptera_Pulicidae_Ctenocephalides_Ctenocephalides felis
NODE_12853_length_3452_cov_3.214737	CFELIS_NW_020538040.1	99.71	3452	2	2	1	3452	155521398	155517955	0	6312	Eukaryota_Arthropoda_Insecta_Siphonaptera_Pulicidae_Ctenocephalides_Ctenocephalides felis
NODE_12952_length_3441_cov_3.779421	CFELIS_NW_020538040.1	99.797	3441	7	0	1	3441	47141703	47145143	0	6316	Eukaryota_Arthropoda_Insecta_Siphonaptera_Pulicidae_Ctenocephalides_Ctenocephalides felis
NODE_13051_length_3433_cov_2.989413	CFELIS_NW_020536999.1	99.332	3442	8	9	1	3433	13730523	13727088	0	6215	Eukaryota_Arthropoda_Insecta_Siphonaptera_Pulicidae_Ctenocephalides_Ctenocephalides felis
NODE_13150_length_3422_cov_3.016085	CFELIS_NW_020538040.1	98.16	3423	35	12	1	3422	105255991	105259386	0	5947	Eukaryota_Arthropoda_Insecta_Siphonaptera_Pulicidae_Ctenocephalides_Ctenocephalides felis
NODE_13249_length_3411_cov_3.266139	CFELIS_NW_020538040.1	99.59	3411	11	1	1	3411	113195312	113198719	0	6218	Eukaryota_Arthropoda_Insecta_Siphonaptera_Pulicidae_Ctenocephalides_Ctenocephalides felis
NODE_13348_length_3400_cov_3.660862	CFELIS_NW_020538040.1	98.86	3422	16	8	1	3400	45226187	45229607	0	6082	Eukaryota_Arthropoda_Insecta_Siphonaptera_Pulicidae_Ctenocephalides_Ctenocephalides felis
NODE_13447_length_3390_cov_3.582899	CFELIS_NW_020538040.1	89.825	1661	106	36	1	1636	163294539	163296161	0	2073	Eukaryota_Arthropoda_Insecta_Siphonaptera_Pulicidae_Ctenocephalides_Ctenocephalides felis
NODE_13546_length_3381_cov_2.950522	CFELIS_NW_020538040.1	93.947	2065	70	33	413	2461	37453725	37451700	0	3070	Eukaryota_Arthropoda_Insecta_Siphonaptera_Pulicidae_Ctenocephalides_Ctenocephalides felis
NODE_13645_length_3372_cov_4.006163	CFELIS_NW_020536999.1	98.819	3387	21	5	1	3372	37437743	37441125	0	6015	Eukaryota_Arthropoda_Insecta_Siphonaptera_Pulicidae_Ctenocephalides_Ctenocephalides felis
NODE_13744_length_3364_cov_3.291010	CFELIS_NW_020538040.1	96.195	2996	77	19	385	3364	156568799	156571773	0	4867	Eukaryota_Arthropoda_Insecta_Siphonaptera_Pulicidae_Ctenocephalides_Ctenocephalides felis
NODE_13843_length_3353_cov_4.127092	CFELIS_NW_020538040.1	100	3353	0	0	1	3353	65730409	65727057	0	6192	Eukaryota_Arthropoda_Insecta_Siphonaptera_Pulicidae_Ctenocephalides_Ctenocephalides felis
NODE_13942_length_3345_cov_2.868241	CFELIS_NW_020536999.1	86.264	2701	221	60	9	2665	86541044	86543638	0	2795	Eukaryota_Arthropoda_Insecta_Siphonaptera_Pulicidae_Ctenocephalides_Ctenocephalides felis
NODE_14041_length_3336_cov_3.177002	CFELIS_NW_020538040.1	99.641	3338	1	4	2	3336	20622855	20626184	0	6087	Eukaryota_Arthropoda_Insecta_Siphonaptera_Pulicidae_Ctenocephalides_Ctenocephalides felis
NODE_14140_length_3327_cov_2.490625	CFELIS_NW_020538040.1	93.291	954	30	8	2234	3159	49333812	49334759	0	1376	Eukaryota_Arthropoda_Insecta_Siphonaptera_Pulicidae_Ctenocephalides_Ctenocephalides felis
NODE_14239_length_3319_cov_2.364348	CFELIS_NW_020537758.1	99.699	3319	10	0	1	3319	17133937	17130619	0	6074	Eukaryota_Arthropoda_Insecta_Siphonaptera_Pulicidae_Ctenocephalides_Ctenocephalides felis
NODE_14338_length_3310_cov_2.907948	CFELIS_NW_020538040.1	99.758	3307	8	0	1	3307	133887286	133890592	0	6063	Eukaryota_Arthropoda_Insecta_Siphonaptera_Pulicidae_Ctenocephalides_Ctenocephalides felis
NODE_14437_length_3301_cov_2.805293	CFELIS_NW_020538040.1	96.128	3332	85	18	1	3301	152055410	152058728	0	5398	Eukaryota_Arthropoda_Insecta_Siphonaptera_Pulicidae_Ctenocephalides_Ctenocephalides felis
NODE_14536_length_3290_cov_3.756876	CFELIS_NW_020539725.1	90.434	2833	146	49	1	2728	23477418	23480230	0	3615	Eukaryota_Arthropoda_Insecta_Siphonaptera_Pulicidae_Ctenocephalides_Ctenocephalides felis
NODE_14635_length_3282_cov_3.056418	CFELIS_NW_020538040.1	99.665	3283	9	2	1	3282	104957882	104961163	0	6000	Eukaryota_Arthropoda_Insecta_Siphonaptera_Pulicidae_Ctenocephalides_Ctenocephalides felis
NODE_14734_length_3274_cov_2.607245	CFELIS_NW_020539725.1	95.967	3298	71	17	1	3274	71338316	71335057	0	5297	Eukaryota_Arthropoda_Insecta_Siphonaptera_Pulicidae_Ctenocephalides_Ctenocephalides felis
NODE_14833_length_3265_cov_3.335245	CFELIS_NW_020538040.1	98.885	2331	12	1	949	3265	150699024	150701354	0	4148	Eukaryota_Arthropoda_Insecta_Siphonaptera_Pulicidae_Ctenocephalides_Ctenocephalides felis
NODE_14932_length_3257_cov_2.757827	CFELIS_NW_020537324.1	93.787	3219	84	27	101	3257	67078578	67075414	0	4730	Eukaryota_Arthropoda_Insecta_Siphonaptera_Pulicidae_Ctenocephalides_Ctenocephalides felis
NODE_15031_length_3248_cov_3.201858	CFELIS_NW_020536999.1	99.723	3248	9	0	1	3248	49493322	49490075	0	5949	Eukaryota_Arthropoda_Insecta_Siphonaptera_Pulicidae_Ctenocephalides_Ctenocephalides felis
NODE_15130_length_3240_cov_3.580148	CFELIS_NW_020538040.1	100	3240	0	0	1	3240	55379503	55382742	0	5984	Eukaryota_Arthropoda_Insecta_Siphonaptera_Pulicidae_Ctenocephalides_Ctenocephalides felis
NODE_15229_length_3232_cov_3.138164	CFELIS_NW_020537758.1	96.717	3259	48	25	3	3230	2384175	2380945	0	5371	Eukaryota_Arthropoda_Insecta_Siphonaptera_Pulicidae_Ctenocephalides_Ctenocephalides felis
NODE_15328_length_3224_cov_3.647401	CFELIS_NW_020537646.1	99.597	3224	13	0	1	3224	43484286	43481063	0	5882	Eukaryota_Arthropoda_Insecta_Siphonaptera_Pulicidae_Ctenocephalides_Ctenocephalides felis
NODE_15427_length_3217_cov_3.794822	CFELIS_NW_020536999.1	99.41	3218	4	3	1	3217	25473935	25477138	0	5823	Eukaryota_Arthropoda_Insecta_Siphonaptera_Pulicidae_Ctenocephalides_Ctenocephalides felis
NODE_15526_length_3208_cov_4.197339	CFELIS_NW_020538040.1	99.875	3208	4	0	1	3208	44394107	44397314	0	5903	Eukaryota_Arthropoda_Insecta_Siphonaptera_Pulicidae_Ctenocephalides_Ctenocephalides felis
NODE_15625_length_3200_cov_3.569801	CFELIS_NW_020538040.1	99.938	3201	1	1	1	3200	155136806	155133606	0	5899	Eukaryota_Arthropoda_Insecta_Siphonaptera_Pulicidae_Ctenocephalides_Ctenocephalides felis
NODE_15724_length_3192_cov_2.723654	CFELIS_NW_020537646.1	90.634	3171	175	65	97	3192	15252186	15255309	0	4098	Eukaryota_Arthropoda_Insecta_Siphonaptera_Pulicidae_Ctenocephalides_Ctenocephalides felis
NODE_15823_length_3183_cov_4.021270	CFELIS_NW_020538692.1	97.684	3195	36	2	1	3183	31082	34250	0	5456	Eukaryota_Arthropoda_Insecta_Siphonaptera_Pulicidae_Ctenocephalides_Ctenocephalides felis
NODE_15922_length_3175_cov_3.737533	CFELIS_NW_020536999.1	99.811	3175	6	0	1	3175	31689397	31692571	0	5830	Eukaryota_Arthropoda_Insecta_Siphonaptera_Pulicidae_Ctenocephalides_Ctenocephalides felis
NODE_16021_length_3166_cov_3.624218	CFELIS_NW_020538040.1	99.37	3176	6	2	1	3166	147451573	147454744	0	5742	Eukaryota_Arthropoda_Insecta_Siphonaptera_Pulicidae_Ctenocephalides_Ctenocephalides felis
NODE_16120_length_3159_cov_2.673813	CFELIS_NW_020537324.1	98.199	2499	26	8	166	2662	68769312	68766831	0	4348	Eukaryota_Arthropoda_Insecta_Siphonaptera_Pulicidae_Ctenocephalides_Ctenocephalides felis
NODE_16219_length_3151_cov_2.968254	CFELIS_NW_020537758.1	99.074	3024	4	7	1	3024	32098622	32095623	0	5408	Eukaryota_Arthropoda_Insecta_Siphonaptera_Pulicidae_Ctenocephalides_Ctenocephalides felis
NODE_16318_length_3143_cov_3.236406	CFELIS_NW_020538040.1	99.046	3144	29	1	1	3143	170791953	170788810	0	5638	Eukaryota_Arthropoda_Insecta_Siphonaptera_Pulicidae_Ctenocephalides_Ctenocephalides felis
NODE_16417_length_3135_cov_3.981715	CFELIS_NW_020539725.1	99.809	3138	3	1	1	3135	34000445	34003582	0	5758	Eukaryota_Arthropoda_Insecta_Siphonaptera_Pulicidae_Ctenocephalides_Ctenocephalides felis
NODE_16516_length_3128_cov_3.935688	CFELIS_NW_020539726.1	99.808	3128	3	2	1	3128	3770543	3767419	0	5740	Eukaryota_Arthropoda_Insecta_Siphonaptera_Pulicidae_Ctenocephalides_Ctenocephalides felis
NODE_16615_length_3119_cov_4.550802	CFELIS_NW_020538040.1	99.775	3114	7	0	6	3119	83410803	83407690	0	5712	Eukaryota_Arthropoda_Insecta_Siphonaptera_Pulicidae_Ctenocephalides_Ctenocephalides felis
NODE_16714_length_3111_cov_3.049598	CFELIS_NW_020536999.1	96.076	2064	59	12	14	2063	25684829	25686884	0	3343	Eukaryota_Arthropoda_Insecta_Siphonaptera_Pulicidae_Ctenocephalides_Ctenocephalides felis
NODE_16813_length_3102_cov_3.652773	CFELIS_NW_020537646.1	99.839	3102	5	0	1	3102	16784346	16781245	0	5701	Eukaryota_Arthropoda_Insecta_Siphonaptera_Pulicidae_Ctenocephalides_Ctenocephalides felis
NODE_16912_length_3095_cov_4.007412	CFELIS_NW_020539725.1	98.457	2851	8	3	11	2860	40629237	40626422	0	4988	Eukaryota_Arthropoda_Insecta_Siphonaptera_Pulicidae_Ctenocephalides_Ctenocephalides felis
NODE_17011_length_3090_cov_3.134323	CFELIS_NW_020538040.1	98.805	3095	30	4	1	3090	172638830	172641922	0	5504	Eukaryota_Arthropoda_Insecta_Siphonaptera_Pulicidae_Ctenocephalides_Ctenocephalides felis
NODE_17110_length_3084_cov_2.974975	CFELIS_NW_020539726.1	99.067	3109	3	8	1	3084	9971922	9975029	0	5557	Eukaryota_Arthropoda_Insecta_Siphonaptera_Pulicidae_Ctenocephalides_Ctenocephalides felis
NODE_17209_length_3078_cov_2.505591	CFELIS_NW_020537324.1	95.732	2788	56	22	312	3078	78835971	78838716	0	4431	Eukaryota_Arthropoda_Insecta_Siphonaptera_Pulicidae_Ctenocephalides_Ctenocephalides felis
NODE_17308_length_3071_cov_3.052649	CFELIS_NW_020538040.1	81.414	2249	249	91	297	2466	84086800	84084642	0	1681	Eukaryota_Arthropoda_Insecta_Siphonaptera_Pulicidae_Ctenocephalides_Ctenocephalides felis
NODE_17407_length_3064_cov_2.848825	CFELIS_NW_020538040.1	97.454	2474	44	2	1	2474	167025701	167023247	0	4202	Eukaryota_Arthropoda_Insecta_Siphonaptera_Pulicidae_Ctenocephalides_Ctenocephalides felis
NODE_17506_length_3056_cov_3.743940	CFELIS_NW_020538040.1	99.314	3060	17	1	1	3056	98066807	98069866	0	5531	Eukaryota_Arthropoda_Insecta_Siphonaptera_Pulicidae_Ctenocephalides_Ctenocephalides felis
NODE_17605_length_3049_cov_3.405202	CFELIS_NW_020537646.1	94.801	2462	45	32	1	2411	14536813	14534384	0	3760	Eukaryota_Arthropoda_Insecta_Siphonaptera_Pulicidae_Ctenocephalides_Ctenocephalides felis
NODE_17704_length_3042_cov_4.108405	CFELIS_NW_020539725.1	99.441	3042	14	3	1	3042	5687011	5690049	0	5520	Eukaryota_Arthropoda_Insecta_Siphonaptera_Pulicidae_Ctenocephalides_Ctenocephalides felis
NODE_17803_length_3034_cov_3.701066	CFELIS_NW_020537324.1	99.967	3033	1	0	1	3033	20853106	20856138	0	5596	Eukaryota_Arthropoda_Insecta_Siphonaptera_Pulicidae_Ctenocephalides_Ctenocephalides felis
NODE_17902_length_3027_cov_3.668621	CFELIS_NW_020538040.1	99.703	3029	7	1	1	3027	104800068	104803096	0	5542	Eukaryota_Arthropoda_Insecta_Siphonaptera_Pulicidae_Ctenocephalides_Ctenocephalides felis
NODE_18001_length_3021_cov_3.307533	CFELIS_NW_020539666.1	99.471	3026	8	3	1	3021	16674	13652	0	5493	Eukaryota_Arthropoda_Insecta_Siphonaptera_Pulicidae_Ctenocephalides_Ctenocephalides felis
NODE_18100_length_3014_cov_3.520956	CFELIS_NW_020538040.1	99.256	806	6	0	2209	3014	31202860	31203665	0	1456	Eukaryota_Arthropoda_Insecta_Siphonaptera_Pulicidae_Ctenocephalides_Ctenocephalides felis
NODE_18298_length_3002_cov_3.400000	CFELIS_NW_020536999.1	97.27	1392	28	5	39	1425	36463428	36462042	0	2351	Eukaryota_Arthropoda_Insecta_Siphonaptera_Pulicidae_Ctenocephalides_Ctenocephalides felis
NODE_18397_length_2997_cov_2.101045	CFELIS_NW_020537324.1	96.1	2205	23	20	1	2156	6152321	6154511	0	3537	Eukaryota_Arthropoda_Insecta_Siphonaptera_Pulicidae_Ctenocephalides_Ctenocephalides felis
NODE_18496_length_2990_cov_3.307021	CFELIS_NW_020538040.1	98.612	3025	3	5	1	2990	81282022	81285042	0	5317	Eukaryota_Arthropoda_Insecta_Siphonaptera_Pulicidae_Ctenocephalides_Ctenocephalides felis
NODE_18595_length_2983_cov_4.052171	CFELIS_NW_020537646.1	99.899	2977	2	1	7	2983	48175384	48178359	0	5480	Eukaryota_Arthropoda_Insecta_Siphonaptera_Pulicidae_Ctenocephalides_Ctenocephalides felis
NODE_18694_length_2977_cov_3.600000	CFELIS_NW_020538040.1	99.899	2977	3	0	1	2977	36466567	36463591	0	5481	Eukaryota_Arthropoda_Insecta_Siphonaptera_Pulicidae_Ctenocephalides_Ctenocephalides felis
NODE_18793_length_2971_cov_3.444444	CFELIS_NW_020538040.1	99.865	2973	2	1	1	2971	100990819	100993791	0	5467	Eukaryota_Arthropoda_Insecta_Siphonaptera_Pulicidae_Ctenocephalides_Ctenocephalides felis
NODE_18892_length_2965_cov_3.532065	CFELIS_NW_020537758.1	98.682	2960	15	8	1	2959	33121818	33124754	0	5228	Eukaryota_Arthropoda_Insecta_Siphonaptera_Pulicidae_Ctenocephalides_Ctenocephalides felis
NODE_18991_length_2958_cov_4.129989	CFELIS_NW_020539724.1	81.102	1180	131	54	437	1563	16632854	16633994	0	859	Eukaryota_Arthropoda_Insecta_Siphonaptera_Pulicidae_Ctenocephalides_Ctenocephalides felis
NODE_19090_length_2953_cov_2.736730	CFELIS_NW_020538040.1	99.729	2953	8	0	1	2953	110866380	110869332	0	5409	Eukaryota_Arthropoda_Insecta_Siphonaptera_Pulicidae_Ctenocephalides_Ctenocephalides felis
NODE_19189_length_2947_cov_3.338652	CFELIS_NW_020539727.1	98.324	2565	31	9	387	2947	19153825	19151269	0	4488	Eukaryota_Arthropoda_Insecta_Siphonaptera_Pulicidae_Ctenocephalides_Ctenocephalides felis
NODE_19288_length_2941_cov_4.232054	CFELIS_NW_020536999.1	99.83	2941	3	1	1	2941	84664264	84667202	0	5402	Eukaryota_Arthropoda_Insecta_Siphonaptera_Pulicidae_Ctenocephalides_Ctenocephalides felis
NODE_19387_length_2935_cov_3.796652	CFELIS_NW_020539726.1	99.659	2935	2	3	1	2935	412208	409282	0	5358	Eukaryota_Arthropoda_Insecta_Siphonaptera_Pulicidae_Ctenocephalides_Ctenocephalides felis
NODE_19486_length_2930_cov_2.841598	CFELIS_NW_020536999.1	98.422	2915	36	7	18	2929	2626945	2629852	0	5120	Eukaryota_Arthropoda_Insecta_Siphonaptera_Pulicidae_Ctenocephalides_Ctenocephalides felis
NODE_19585_length_2923_cov_3.534335	CFELIS_NW_020537646.1	99.863	2923	4	0	1	2923	38489094	38492016	0	5376	Eukaryota_Arthropoda_Insecta_Siphonaptera_Pulicidae_Ctenocephalides_Ctenocephalides felis
NODE_19684_length_2918_cov_2.939448	CFELIS_NW_020536999.1	94.207	2952	110	42	3	2918	61559001	61561927	0	4447	Eukaryota_Arthropoda_Insecta_Siphonaptera_Pulicidae_Ctenocephalides_Ctenocephalides felis
NODE_19783_length_2911_cov_3.275862	CFELIS_NW_020539725.1	99.668	2710	6	2	1	2710	19471520	19474226	0	4951	Eukaryota_Arthropoda_Insecta_Siphonaptera_Pulicidae_Ctenocephalides_Ctenocephalides felis
NODE_19882_length_2905_cov_4.085673	CFELIS_NW_020536999.1	90.8	750	51	10	273	1007	65230793	65230047	0	987	Eukaryota_Arthropoda_Insecta_Siphonaptera_Pulicidae_Ctenocephalides_Ctenocephalides felis
NODE_19981_length_2899_cov_3.255051	CFELIS_NW_020539738.1	99.587	2903	8	1	1	2899	9117	12019	0	5291	Eukaryota_Arthropoda_Insecta_Siphonaptera_Pulicidae_Ctenocephalides_Ctenocephalides felis
NODE_20080_length_2893_cov_2.385756	CFELIS_NW_020537758.1	99.952	2089	1	0	1	2089	58550145	58548057	0	3853	Eukaryota_Arthropoda_Insecta_Siphonaptera_Pulicidae_Ctenocephalides_Ctenocephalides felis
NODE_20179_length_2886_cov_4.140631	CFELIS_NW_020537646.1	99.827	2887	3	2	1	2886	43671048	43668163	0	5302	Eukaryota_Arthropoda_Insecta_Siphonaptera_Pulicidae_Ctenocephalides_Ctenocephalides felis
NODE_20278_length_2880_cov_3.995641	CFELIS_NW_020539725.1	99.861	2880	4	0	1	2880	11219395	11216516	0	5297	Eukaryota_Arthropoda_Insecta_Siphonaptera_Pulicidae_Ctenocephalides_Ctenocephalides felis
NODE_20377_length_2875_cov_3.876274	CFELIS_NW_020537238.1	99.583	2875	9	3	1	2875	16461	19332	0	5240	Eukaryota_Arthropoda_Insecta_Siphonaptera_Pulicidae_Ctenocephalides_Ctenocephalides felis
NODE_20476_length_2870_cov_4.550857	CFELIS_NW_020538964.1	98.943	2744	8	16	132	2870	11945	9218	0	4887	Eukaryota_Arthropoda_Insecta_Siphonaptera_Pulicidae_Ctenocephalides_Ctenocephalides felis
NODE_20575_length_2865_cov_3.387509	CFELIS_NW_020537324.1	96.928	2897	28	37	1	2865	5736070	5738937	0	4800	Eukaryota_Arthropoda_Insecta_Siphonaptera_Pulicidae_Ctenocephalides_Ctenocephalides felis
NODE_20674_length_2859_cov_3.909590	CFELIS_NW_020537758.1	99.72	2859	7	1	1	2859	32480722	32483579	0	5234	Eukaryota_Arthropoda_Insecta_Siphonaptera_Pulicidae_Ctenocephalides_Ctenocephalides felis
NODE_20773_length_2853_cov_4.044387	CFELIS_NW_020538040.1	99.439	2853	16	0	1	2853	80383272	80386124	0	5180	Eukaryota_Arthropoda_Insecta_Siphonaptera_Pulicidae_Ctenocephalides_Ctenocephalides felis
NODE_20872_length_2847_cov_3.954044	CFELIS_NW_020538040.1	98.388	2853	36	2	1	2847	33980490	33983338	0	5005	Eukaryota_Arthropoda_Insecta_Siphonaptera_Pulicidae_Ctenocephalides_Ctenocephalides felis
NODE_20971_length_2842_cov_2.498343	CFELIS_NW_020537758.1	99.002	2504	19	4	344	2842	31232063	31229561	0	4481	Eukaryota_Arthropoda_Insecta_Siphonaptera_Pulicidae_Ctenocephalides_Ctenocephalides felis
NODE_21070_length_2836_cov_3.358804	CFELIS_NW_020537758.1	99.717	2822	6	2	1	2821	49496870	49499690	0	5166	Eukaryota_Arthropoda_Insecta_Siphonaptera_Pulicidae_Ctenocephalides_Ctenocephalides felis
NODE_21169_length_2831_cov_3.783654	CFELIS_NW_020536999.1	94.102	1916	95	9	930	2831	38696661	38698572	0	2896	Eukaryota_Arthropoda_Insecta_Siphonaptera_Pulicidae_Ctenocephalides_Ctenocephalides felis
NODE_21268_length_2826_cov_2.917006	CFELIS_NW_020537646.1	96.377	2843	82	6	1	2826	32129930	32132768	0	4660	Eukaryota_Arthropoda_Insecta_Siphonaptera_Pulicidae_Ctenocephalides_Ctenocephalides felis
NODE_21367_length_2820_cov_4.386929	CFELIS_NW_020536999.1	81.622	2318	278	79	203	2485	89918932	89921136	0	1784	Eukaryota_Arthropoda_Insecta_Siphonaptera_Pulicidae_Ctenocephalides_Ctenocephalides felis
NODE_21466_length_2814_cov_3.526610	CFELIS_NW_020536999.1	96.437	2694	51	13	130	2803	90313240	90315908	0	4401	Eukaryota_Arthropoda_Insecta_Siphonaptera_Pulicidae_Ctenocephalides_Ctenocephalides felis
NODE_21565_length_2809_cov_3.348248	CFELIS_NW_020537646.1	99.1	1444	7	5	1	1441	9668181	9666741	0	2590	Eukaryota_Arthropoda_Insecta_Siphonaptera_Pulicidae_Ctenocephalides_Ctenocephalides felis
NODE_21664_length_2803_cov_10.548206	CFELIS_NW_020536999.1	96.62	2781	34	17	1	2757	49078900	49076156	0	4560	Eukaryota_Arthropoda_Insecta_Siphonaptera_Pulicidae_Ctenocephalides_Ctenocephalides felis
NODE_21763_length_2798_cov_3.837888	CFELIS_NW_020537758.1	90.054	1850	141	18	127	1947	17605446	17607281	0	2357	Eukaryota_Arthropoda_Insecta_Siphonaptera_Pulicidae_Ctenocephalides_Ctenocephalides felis
NODE_21862_length_2794_cov_2.392576	CFELIS_NW_020537758.1	99.642	2795	7	3	1	2794	47966390	47969182	0	5103	Eukaryota_Arthropoda_Insecta_Siphonaptera_Pulicidae_Ctenocephalides_Ctenocephalides felis
NODE_21961_length_2789_cov_2.334335	CFELIS_NW_020536999.1	98.094	2676	32	13	1	2671	23251876	23254537	0	4641	Eukaryota_Arthropoda_Insecta_Siphonaptera_Pulicidae_Ctenocephalides_Ctenocephalides felis
NODE_22060_length_2784_cov_4.627399	CFELIS_NW_020537646.1	90.272	514	28	16	722	1217	2611363	2611872	0	652	Eukaryota_Arthropoda_Insecta_Siphonaptera_Pulicidae_Ctenocephalides_Ctenocephalides felis
NODE_22159_length_2780_cov_3.370901	CFELIS_NW_020537324.1	99.031	2786	19	7	1	2780	42842505	42845288	0	4988	Eukaryota_Arthropoda_Insecta_Siphonaptera_Pulicidae_Ctenocephalides_Ctenocephalides felis
NODE_22258_length_2775_cov_2.229985	CFELIS_NW_020539725.1	93.33	1949	74	26	868	2775	42162787	42160854	0	2828	Eukaryota_Arthropoda_Insecta_Siphonaptera_Pulicidae_Ctenocephalides_Ctenocephalides felis
NODE_22357_length_2770_cov_2.253878	CFELIS_NW_020537758.1	98.805	2343	26	2	1	2342	8192150	8194491	0	4170	Eukaryota_Arthropoda_Insecta_Siphonaptera_Pulicidae_Ctenocephalides_Ctenocephalides felis
NODE_22456_length_2763_cov_3.510622	CFELIS_NW_020537758.1	96.543	2806	27	49	1	2763	10997045	10994267	0	4580	Eukaryota_Arthropoda_Insecta_Siphonaptera_Pulicidae_Ctenocephalides_Ctenocephalides felis
NODE_22555_length_2758_cov_4.062714	CFELIS_NW_020536999.1	99.673	2753	3	3	10	2758	30759806	30757056	0	5029	Eukaryota_Arthropoda_Insecta_Siphonaptera_Pulicidae_Ctenocephalides_Ctenocephalides felis
NODE_22654_length_2754_cov_3.333841	CFELIS_NW_020537758.1	99.492	2754	14	0	1	2754	54800897	54803650	0	5009	Eukaryota_Arthropoda_Insecta_Siphonaptera_Pulicidae_Ctenocephalides_Ctenocephalides felis
NODE_22753_length_2749_cov_3.405797	CFELIS_NW_020537758.1	98.802	2755	26	5	1	2749	30788912	30786159	0	4898	Eukaryota_Arthropoda_Insecta_Siphonaptera_Pulicidae_Ctenocephalides_Ctenocephalides felis
NODE_22852_length_2744_cov_2.484906	CFELIS_NW_020537324.1	99.675	1229	3	1	1516	2744	13824899	13826126	0	2246	Eukaryota_Arthropoda_Insecta_Siphonaptera_Pulicidae_Ctenocephalides_Ctenocephalides felis
NODE_22951_length_2739_cov_2.782542	CFELIS_NW_020538040.1	99.708	2741	5	3	1	2739	61697002	61694263	0	5014	Eukaryota_Arthropoda_Insecta_Siphonaptera_Pulicidae_Ctenocephalides_Ctenocephalides felis
NODE_23050_length_2733_cov_2.501919	CFELIS_NW_020536999.1	84.858	984	97	27	660	1615	89624090	89623131	0	944	Eukaryota_Arthropoda_Insecta_Siphonaptera_Pulicidae_Ctenocephalides_Ctenocephalides felis
NODE_23149_length_2728_cov_2.425990	CFELIS_NW_020538040.1	97.733	1103	23	1	1628	2728	73357240	73356138	0	1897	Eukaryota_Arthropoda_Insecta_Siphonaptera_Pulicidae_Ctenocephalides_Ctenocephalides felis
NODE_23248_length_2723_cov_3.917951	CFELIS_NW_020538040.1	99.175	2545	13	3	159	2696	87226303	87228846	0	4577	Eukaryota_Arthropoda_Insecta_Siphonaptera_Pulicidae_Ctenocephalides_Ctenocephalides felis
NODE_23347_length_2718_cov_3.751833	CFELIS_NW_020537324.1	99.081	2721	17	5	1	2718	54908239	54905524	0	4879	Eukaryota_Arthropoda_Insecta_Siphonaptera_Pulicidae_Ctenocephalides_Ctenocephalides felis
NODE_23446_length_2713_cov_2.873550	CFELIS_NW_020537646.1	99.668	2713	5	1	1	2713	39109086	39106378	0	4957	Eukaryota_Arthropoda_Insecta_Siphonaptera_Pulicidae_Ctenocephalides_Ctenocephalides felis
NODE_23545_length_2708_cov_2.555986	CFELIS_NW_020537324.1	99.004	2711	21	4	1	2708	21376328	21379035	0	4852	Eukaryota_Arthropoda_Insecta_Siphonaptera_Pulicidae_Ctenocephalides_Ctenocephalides felis
NODE_23644_length_2704_cov_3.398525	CFELIS_NW_020538040.1	99.741	2704	7	0	1	2704	152571650	152574353	0	4955	Eukaryota_Arthropoda_Insecta_Siphonaptera_Pulicidae_Ctenocephalides_Ctenocephalides felis
NODE_23743_length_2700_cov_2.954916	CFELIS_NW_020538040.1	99.151	2710	13	1	1	2700	122635405	122632696	0	4868	Eukaryota_Arthropoda_Insecta_Siphonaptera_Pulicidae_Ctenocephalides_Ctenocephalides felis
NODE_23842_length_2696_cov_4.057610	CFELIS_NW_020538040.1	99.74	2697	6	1	1	2696	66648830	66651526	0	4940	Eukaryota_Arthropoda_Insecta_Siphonaptera_Pulicidae_Ctenocephalides_Ctenocephalides felis
NODE_23941_length_2691_cov_4.305772	CFELIS_NW_020537758.1	99.368	2688	6	3	1	2687	32310595	32307918	0	4859	Eukaryota_Arthropoda_Insecta_Siphonaptera_Pulicidae_Ctenocephalides_Ctenocephalides felis
NODE_24040_length_2687_cov_2.114453	CFELIS_NW_020539724.1	98.898	1634	13	1	1054	2687	4952124	4950496	0	2913	Eukaryota_Arthropoda_Insecta_Siphonaptera_Pulicidae_Ctenocephalides_Ctenocephalides felis
NODE_24139_length_2682_cov_2.963992	CFELIS_NW_020536999.1	94.366	2414	107	16	288	2682	9233692	9231289	0	3677	Eukaryota_Arthropoda_Insecta_Siphonaptera_Pulicidae_Ctenocephalides_Ctenocephalides felis
NODE_24238_length_2677_cov_3.721176	CFELIS_NW_020539725.1	93.414	2733	85	45	1	2677	57181608	57178915	0	3962	Eukaryota_Arthropoda_Insecta_Siphonaptera_Pulicidae_Ctenocephalides_Ctenocephalides felis
NODE_24337_length_2673_cov_3.043205	CFELIS_NW_020539726.1	99.292	2683	9	2	1	2673	3660865	3663547	0	4841	Eukaryota_Arthropoda_Insecta_Siphonaptera_Pulicidae_Ctenocephalides_Ctenocephalides felis
NODE_24436_length_2669_cov_2.070810	CFELIS_NW_020538040.1	97.39	1456	24	8	1225	2669	155800093	155801545	0	2466	Eukaryota_Arthropoda_Insecta_Siphonaptera_Pulicidae_Ctenocephalides_Ctenocephalides felis
NODE_24535_length_2664_cov_3.148207	CFELIS_NW_020537324.1	98.501	2669	21	7	1	2664	84846149	84848803	0	4689	Eukaryota_Arthropoda_Insecta_Siphonaptera_Pulicidae_Ctenocephalides_Ctenocephalides felis
NODE_24634_length_2659_cov_3.266588	CFELIS_NW_020538040.1	97.675	2495	48	6	172	2659	97799111	97796620	0	4277	Eukaryota_Arthropoda_Insecta_Siphonaptera_Pulicidae_Ctenocephalides_Ctenocephalides felis
NODE_24733_length_2655_cov_3.089003	CFELIS_NW_020537646.1	98.156	2657	31	12	1	2655	14065749	14063109	0	4619	Eukaryota_Arthropoda_Insecta_Siphonaptera_Pulicidae_Ctenocephalides_Ctenocephalides felis
NODE_24832_length_2650_cov_3.744748	CFELIS_NW_020538040.1	99.473	2656	6	2	1	2650	168616513	168613860	0	4820	Eukaryota_Arthropoda_Insecta_Siphonaptera_Pulicidae_Ctenocephalides_Ctenocephalides felis
NODE_24931_length_2646_cov_3.745137	CFELIS_NW_020538040.1	99.623	2651	5	1	1	2646	133698041	133695391	0	4835	Eukaryota_Arthropoda_Insecta_Siphonaptera_Pulicidae_Ctenocephalides_Ctenocephalides felis
NODE_25030_length_2642_cov_3.616302	CFELIS_NW_020537646.1	92.483	2541	108	32	138	2642	16309777	16307284	0	3557	Eukaryota_Arthropoda_Insecta_Siphonaptera_Pulicidae_Ctenocephalides_Ctenocephalides felis
NODE_25129_length_2638_cov_2.618080	CFELIS_NW_020537758.1	98.865	2643	24	5	1	2638	58100663	58103304	0	4710	Eukaryota_Arthropoda_Insecta_Siphonaptera_Pulicidae_Ctenocephalides_Ctenocephalides felis
NODE_25228_length_2633_cov_4.456903	CFELIS_NW_020538040.1	99.319	2645	5	2	1	2633	114570618	114573261	0	4772	Eukaryota_Arthropoda_Insecta_Siphonaptera_Pulicidae_Ctenocephalides_Ctenocephalides felis
NODE_25327_length_2629_cov_3.203038	CFELIS_NW_020537758.1	95.385	715	26	7	579	1290	9341854	9342564	0	1131	Eukaryota_Arthropoda_Insecta_Siphonaptera_Pulicidae_Ctenocephalides_Ctenocephalides felis
NODE_25426_length_2625_cov_3.536829	CFELIS_NW_020538040.1	99.885	2620	2	1	6	2625	52148965	52146347	0	4820	Eukaryota_Arthropoda_Insecta_Siphonaptera_Pulicidae_Ctenocephalides_Ctenocephalides felis
NODE_25525_length_2621_cov_2.896953	CFELIS_NW_020537758.1	99.05	2631	15	1	1	2621	16569285	16566655	0	4711	Eukaryota_Arthropoda_Insecta_Siphonaptera_Pulicidae_Ctenocephalides_Ctenocephalides felis
NODE_25624_length_2617_cov_2.086747	CFELIS_NW_020536999.1	90.798	326	28	2	2294	2617	95176291	95175966	6.22e-117	435	Eukaryota_Arthropoda_Insecta_Siphonaptera_Pulicidae_Ctenocephalides_Ctenocephalides felis
NODE_25723_length_2612_cov_3.049095	CFELIS_NW_020537646.1	99.12	2615	14	8	1	2612	9884653	9882045	0	4693	Eukaryota_Arthropoda_Insecta_Siphonaptera_Pulicidae_Ctenocephalides_Ctenocephalides felis
NODE_25822_length_2607_cov_3.421774	CFELIS_NW_020539725.1	98.048	2613	21	6	1	2607	48673654	48676242	0	4516	Eukaryota_Arthropoda_Insecta_Siphonaptera_Pulicidae_Ctenocephalides_Ctenocephalides felis
NODE_25921_length_2603_cov_2.705170	CFELIS_NW_020537233.1	93.328	1334	72	10	465	1788	8470	9796	0	1954	Eukaryota_Arthropoda_Insecta_Siphonaptera_Pulicidae_Ctenocephalides_Ctenocephalides felis
NODE_26020_length_2599_cov_2.598706	CFELIS_NW_020539725.1	88.659	820	64	20	1027	1825	59542939	59543750	0	972	Eukaryota_Arthropoda_Insecta_Siphonaptera_Pulicidae_Ctenocephalides_Ctenocephalides felis
NODE_26119_length_2594_cov_3.790028	CFELIS_NW_020536999.1	99.537	2594	12	0	1	2594	76782807	76780214	0	4724	Eukaryota_Arthropoda_Insecta_Siphonaptera_Pulicidae_Ctenocephalides_Ctenocephalides felis
NODE_26218_length_2590_cov_2.531872	CFELIS_NW_020538040.1	99.123	912	6	1	1216	2125	104894616	104895527	0	1639	Eukaryota_Arthropoda_Insecta_Siphonaptera_Pulicidae_Ctenocephalides_Ctenocephalides felis
NODE_26317_length_2585_cov_4.202197	CFELIS_NW_020538040.1	99.652	2585	9	0	1	2585	56282009	56284593	0	4724	Eukaryota_Arthropoda_Insecta_Siphonaptera_Pulicidae_Ctenocephalides_Ctenocephalides felis
NODE_26416_length_2581_cov_2.875306	CFELIS_NW_020536999.1	98.309	1715	15	6	34	1737	26619938	26618227	0	2994	Eukaryota_Arthropoda_Insecta_Siphonaptera_Pulicidae_Ctenocephalides_Ctenocephalides felis
NODE_26515_length_2576_cov_4.738261	CFELIS_NW_020537758.1	99.011	2427	10	2	1	2413	48678002	48680428	0	4337	Eukaryota_Arthropoda_Insecta_Siphonaptera_Pulicidae_Ctenocephalides_Ctenocephalides felis
NODE_26614_length_2572_cov_2.697342	CFELIS_NW_020539726.1	97.135	2583	36	13	1	2572	25425712	25423157	0	4325	Eukaryota_Arthropoda_Insecta_Siphonaptera_Pulicidae_Ctenocephalides_Ctenocephalides felis
NODE_26713_length_2568_cov_2.887341	CFELIS_NW_020538040.1	97.108	2593	40	12	1	2568	13064624	13062042	0	4340	Eukaryota_Arthropoda_Insecta_Siphonaptera_Pulicidae_Ctenocephalides_Ctenocephalides felis
NODE_26812_length_2564_cov_3.913828	CFELIS_NW_020538040.1	99.486	2530	5	1	1	2530	69113309	69110788	0	4593	Eukaryota_Arthropoda_Insecta_Siphonaptera_Pulicidae_Ctenocephalides_Ctenocephalides felis
NODE_26911_length_2561_cov_2.057518	CFELIS_NW_020536999.1	94.136	1876	66	19	619	2469	45441178	45439322	0	2815	Eukaryota_Arthropoda_Insecta_Siphonaptera_Pulicidae_Ctenocephalides_Ctenocephalides felis
NODE_27010_length_2556_cov_2.263483	CFELIS_NW_020538040.1	99.256	2553	10	3	1	2552	163592414	163589870	0	4601	Eukaryota_Arthropoda_Insecta_Siphonaptera_Pulicidae_Ctenocephalides_Ctenocephalides felis
NODE_27109_length_2552_cov_2.499381	CFELIS_NW_020539726.1	89.987	759	57	10	719	1469	39630199	39630946	0	963	Eukaryota_Arthropoda_Insecta_Siphonaptera_Pulicidae_Ctenocephalides_Ctenocephalides felis
NODE_27208_length_2548_cov_2.674515	CFELIS_NW_020539727.1	97.527	2548	57	4	1	2548	19271270	19268729	0	4351	Eukaryota_Arthropoda_Insecta_Siphonaptera_Pulicidae_Ctenocephalides_Ctenocephalides felis
NODE_27307_length_2544_cov_3.353744	CFELIS_NW_020536999.1	91.525	118	7	3	201	315	55475288	55475171	4.07e-34	159	Eukaryota_Arthropoda_Insecta_Siphonaptera_Pulicidae_Ctenocephalides_Ctenocephalides felis
NODE_27406_length_2539_cov_4.159204	CFELIS_NW_020536999.1	99.849	1984	3	0	1	1984	87837897	87835914	0	3648	Eukaryota_Arthropoda_Insecta_Siphonaptera_Pulicidae_Ctenocephalides_Ctenocephalides felis
NODE_27505_length_2535_cov_4.330150	CFELIS_NW_020539725.1	93.473	2145	105	17	1	2143	41817176	41819287	0	3153	Eukaryota_Arthropoda_Insecta_Siphonaptera_Pulicidae_Ctenocephalides_Ctenocephalides felis
NODE_27604_length_2532_cov_2.226611	CFELIS_NW_020538040.1	91.333	2573	82	54	2	2532	41517542	41515069	0	3386	Eukaryota_Arthropoda_Insecta_Siphonaptera_Pulicidae_Ctenocephalides_Ctenocephalides felis
NODE_27703_length_2528_cov_2.783007	CFELIS_NW_020537324.1	98.063	1755	18	7	1	1752	81199219	81197478	0	3038	Eukaryota_Arthropoda_Insecta_Siphonaptera_Pulicidae_Ctenocephalides_Ctenocephalides felis
NODE_27802_length_2524_cov_2.812683	CFELIS_NW_020538040.1	97.987	2533	37	12	4	2524	54239466	54241996	0	4383	Eukaryota_Arthropoda_Insecta_Siphonaptera_Pulicidae_Ctenocephalides_Ctenocephalides felis
NODE_27901_length_2520_cov_2.932720	CFELIS_NW_020538040.1	99.753	1216	2	1	1306	2520	34971843	34973058	0	2228	Eukaryota_Arthropoda_Insecta_Siphonaptera_Pulicidae_Ctenocephalides_Ctenocephalides felis
NODE_28000_length_2516_cov_3.618250	CFELIS_NW_020538040.1	99.801	2518	3	2	1	2516	102800877	102798360	0	4621	Eukaryota_Arthropoda_Insecta_Siphonaptera_Pulicidae_Ctenocephalides_Ctenocephalides felis
NODE_28099_length_2513_cov_1.798826	CFELIS_NW_020537872.1	99.483	2514	12	1	1	2513	27588	25075	0	4569	Eukaryota_Arthropoda_Insecta_Siphonaptera_Pulicidae_Ctenocephalides_Ctenocephalides felis
NODE_28198_length_2509_cov_2.871537	CFELIS_NW_020539724.1	97.037	2295	35	9	226	2502	2782957	2785236	0	3831	Eukaryota_Arthropoda_Insecta_Siphonaptera_Pulicidae_Ctenocephalides_Ctenocephalides felis
NODE_28297_length_2506_cov_2.346784	CFELIS_NW_020539726.1	85.837	1165	94	37	1080	2228	27783925	27782816	0	1171	Eukaryota_Arthropoda_Insecta_Siphonaptera_Pulicidae_Ctenocephalides_Ctenocephalides felis
NODE_28396_length_2502_cov_2.869474	CFELIS_NW_020537324.1	98.236	2495	31	3	8	2502	55574337	55576818	0	4351	Eukaryota_Arthropoda_Insecta_Siphonaptera_Pulicidae_Ctenocephalides_Ctenocephalides felis
NODE_28495_length_2498_cov_2.803037	CFELIS_NW_020539725.1	99.161	2385	20	0	1	2385	48795251	48792867	0	4294	Eukaryota_Arthropoda_Insecta_Siphonaptera_Pulicidae_Ctenocephalides_Ctenocephalides felis
NODE_28594_length_2494_cov_2.697507	CFELIS_NW_020539725.1	99.087	1314	12	0	1	1314	57471677	57470364	0	2361	Eukaryota_Arthropoda_Insecta_Siphonaptera_Pulicidae_Ctenocephalides_Ctenocephalides felis
NODE_28693_length_2490_cov_2.714769	CFELIS_NW_020537324.1	99.318	2494	13	3	1	2490	51003446	51005939	0	4508	Eukaryota_Arthropoda_Insecta_Siphonaptera_Pulicidae_Ctenocephalides_Ctenocephalides felis
NODE_28792_length_2486_cov_3.715981	CFELIS_NW_020538040.1	97.99	2488	43	6	1	2486	71142662	71140180	0	4311	Eukaryota_Arthropoda_Insecta_Siphonaptera_Pulicidae_Ctenocephalides_Ctenocephalides felis
NODE_28891_length_2482_cov_4.056900	CFELIS_NW_020539726.1	99.072	2371	11	4	1	2360	16926704	16924334	0	4246	Eukaryota_Arthropoda_Insecta_Siphonaptera_Pulicidae_Ctenocephalides_Ctenocephalides felis
NODE_28990_length_2479_cov_3.011054	CFELIS_NW_020537646.1	99.314	2479	17	0	1	2479	55305764	55308242	0	4484	Eukaryota_Arthropoda_Insecta_Siphonaptera_Pulicidae_Ctenocephalides_Ctenocephalides felis
NODE_29089_length_2475_cov_1.996167	CFELIS_NW_020536999.1	99.192	2475	11	3	1	2475	31225166	31222701	0	4451	Eukaryota_Arthropoda_Insecta_Siphonaptera_Pulicidae_Ctenocephalides_Ctenocephalides felis
NODE_29188_length_2471_cov_3.434727	CFELIS_NW_020538040.1	99.798	2471	3	1	1	2471	88622173	88624641	0	4534	Eukaryota_Arthropoda_Insecta_Siphonaptera_Pulicidae_Ctenocephalides_Ctenocephalides felis
NODE_29287_length_2468_cov_2.426314	CFELIS_NW_020537646.1	95.762	2454	49	22	25	2468	10649197	10646789	0	3904	Eukaryota_Arthropoda_Insecta_Siphonaptera_Pulicidae_Ctenocephalides_Ctenocephalides felis
NODE_29386_length_2464_cov_3.744544	CFELIS_NW_020539725.1	97.366	2468	56	8	1	2464	33348395	33345933	0	4189	Eukaryota_Arthropoda_Insecta_Siphonaptera_Pulicidae_Ctenocephalides_Ctenocephalides felis
NODE_29485_length_2461_cov_2.050557	CFELIS_NW_020537758.1	99.756	2458	6	0	1	2458	27145807	27143350	0	4506	Eukaryota_Arthropoda_Insecta_Siphonaptera_Pulicidae_Ctenocephalides_Ctenocephalides felis
NODE_29584_length_2457_cov_2.699142	CFELIS_NW_020536999.1	95.36	1487	37	16	985	2457	75590108	75588640	0	2335	Eukaryota_Arthropoda_Insecta_Siphonaptera_Pulicidae_Ctenocephalides_Ctenocephalides felis
NODE_29683_length_2453_cov_2.789768	CFELIS_NW_020537646.1	99.196	1617	7	4	1	1611	43006011	43004395	0	2909	Eukaryota_Arthropoda_Insecta_Siphonaptera_Pulicidae_Ctenocephalides_Ctenocephalides felis
NODE_29782_length_2449_cov_4.333764	CFELIS_NW_020539727.1	99.819	2206	4	0	244	2449	10732322	10734527	0	4052	Eukaryota_Arthropoda_Insecta_Siphonaptera_Pulicidae_Ctenocephalides_Ctenocephalides felis
NODE_29881_length_2446_cov_3.317378	CFELIS_NW_020536999.1	96.992	1629	19	1	818	2446	25590465	25588867	0	2710	Eukaryota_Arthropoda_Insecta_Siphonaptera_Pulicidae_Ctenocephalides_Ctenocephalides felis
NODE_29980_length_2443_cov_2.613126	CFELIS_NW_020537324.1	95.852	1977	48	12	6	1971	20233821	20231868	0	3166	Eukaryota_Arthropoda_Insecta_Siphonaptera_Pulicidae_Ctenocephalides_Ctenocephalides felis
NODE_30079_length_2439_cov_4.044983	CFELIS_NW_020539725.1	99.795	2439	5	0	1	2439	15996151	15998589	0	4477	Eukaryota_Arthropoda_Insecta_Siphonaptera_Pulicidae_Ctenocephalides_Ctenocephalides felis
NODE_30178_length_2437_cov_1.945887	CFELIS_NW_020538252.1	93.207	1634	57	17	845	2437	10	1630	0	2353	Eukaryota_Arthropoda_Insecta_Siphonaptera_Pulicidae_Ctenocephalides_Ctenocephalides felis
NODE_30277_length_2433_cov_3.528621	CFELIS_NW_020537324.1	99.264	2444	3	6	1	2433	55668687	55666248	0	4399	Eukaryota_Arthropoda_Insecta_Siphonaptera_Pulicidae_Ctenocephalides_Ctenocephalides felis
NODE_30376_length_2430_cov_2.354320	CFELIS_NW_020537324.1	93.849	1772	60	16	556	2312	34750650	34752387	0	2623	Eukaryota_Arthropoda_Insecta_Siphonaptera_Pulicidae_Ctenocephalides_Ctenocephalides felis
NODE_30475_length_2426_cov_2.726403	CFELIS_NW_020539726.1	99.3	1428	9	1	6	1432	38549580	38548153	0	2580	Eukaryota_Arthropoda_Insecta_Siphonaptera_Pulicidae_Ctenocephalides_Ctenocephalides felis
NODE_30574_length_2422_cov_3.589107	CFELIS_NW_020538040.1	99.262	2438	2	3	1	2422	54213763	54211326	0	4388	Eukaryota_Arthropoda_Insecta_Siphonaptera_Pulicidae_Ctenocephalides_Ctenocephalides felis
NODE_30673_length_2418_cov_4.776080	CFELIS_NW_020537324.1	93.387	1739	77	18	697	2415	31744463	31746183	0	2540	Eukaryota_Arthropoda_Insecta_Siphonaptera_Pulicidae_Ctenocephalides_Ctenocephalides felis
NODE_30772_length_2415_cov_2.672203	CFELIS_NW_020539725.1	94.71	1361	39	11	1071	2410	10886906	10888254	0	2084	Eukaryota_Arthropoda_Insecta_Siphonaptera_Pulicidae_Ctenocephalides_Ctenocephalides felis
NODE_30871_length_2411_cov_3.985114	CFELIS_NW_020539727.1	100	2411	0	0	1	2411	3260308	3257898	0	4453	Eukaryota_Arthropoda_Insecta_Siphonaptera_Pulicidae_Ctenocephalides_Ctenocephalides felis
NODE_30970_length_2408_cov_2.676019	CFELIS_NW_020539726.1	98.792	1739	18	2	671	2408	26523990	26522254	0	3092	Eukaryota_Arthropoda_Insecta_Siphonaptera_Pulicidae_Ctenocephalides_Ctenocephalides felis
NODE_31069_length_2405_cov_3.089991	CFELIS_NW_020536999.1	99.875	2406	2	1	1	2405	73226590	73224185	0	4425	Eukaryota_Arthropoda_Insecta_Siphonaptera_Pulicidae_Ctenocephalides_Ctenocephalides felis
NODE_31168_length_2401_cov_3.893140	CFELIS_NW_020537646.1	97.867	2391	22	9	1	2386	35920723	35918357	0	4106	Eukaryota_Arthropoda_Insecta_Siphonaptera_Pulicidae_Ctenocephalides_Ctenocephalides felis
NODE_31267_length_2398_cov_2.462351	CFELIS_NW_020537324.1	91.379	580	41	5	1112	1682	54807140	54806561	0	785	Eukaryota_Arthropoda_Insecta_Siphonaptera_Pulicidae_Ctenocephalides_Ctenocephalides felis
NODE_31366_length_2394_cov_3.144243	CFELIS_NW_020539727.1	99.916	2394	2	0	1	2394	3828839	3826446	0	4410	Eukaryota_Arthropoda_Insecta_Siphonaptera_Pulicidae_Ctenocephalides_Ctenocephalides felis
NODE_31465_length_2390_cov_3.977464	CFELIS_NW_020539727.1	99.865	1485	2	0	1	1485	21119705	21118221	0	2732	Eukaryota_Arthropoda_Insecta_Siphonaptera_Pulicidae_Ctenocephalides_Ctenocephalides felis
NODE_31564_length_2387_cov_1.942478	CFELIS_NW_020537646.1	94.153	1488	49	11	915	2387	32589043	32587579	0	2231	Eukaryota_Arthropoda_Insecta_Siphonaptera_Pulicidae_Ctenocephalides_Ctenocephalides felis
NODE_31663_length_2383_cov_4.023050	CFELIS_NW_020537646.1	88.278	1800	132	38	484	2229	11810854	11812628	0	2082	Eukaryota_Arthropoda_Insecta_Siphonaptera_Pulicidae_Ctenocephalides_Ctenocephalides felis
NODE_31762_length_2380_cov_4.082113	CFELIS_NW_020536542.1	99.874	2382	0	2	1	2380	23344	20964	0	4379	Eukaryota_Arthropoda_Insecta_Siphonaptera_Pulicidae_Ctenocephalides_Ctenocephalides felis
NODE_31861_length_2377_cov_2.138222	CFELIS_NW_020536999.1	97.287	258	7	0	2120	2377	90522378	90522635	4.36e-118	438	Eukaryota_Arthropoda_Insecta_Siphonaptera_Pulicidae_Ctenocephalides_Ctenocephalides felis
NODE_31960_length_2373_cov_2.105966	CFELIS_NW_020536999.1	98.398	2372	29	4	2	2373	41856097	41858459	0	4161	Eukaryota_Arthropoda_Insecta_Siphonaptera_Pulicidae_Ctenocephalides_Ctenocephalides felis
NODE_32059_length_2370_cov_1.948284	CFELIS_NW_020539725.1	99.361	2346	14	1	26	2370	26194033	26191688	0	4248	Eukaryota_Arthropoda_Insecta_Siphonaptera_Pulicidae_Ctenocephalides_Ctenocephalides felis
NODE_32158_length_2367_cov_2.115179	CFELIS_NW_020539726.1	98.902	2369	13	5	1	2367	6857168	6859525	0	4218	Eukaryota_Arthropoda_Insecta_Siphonaptera_Pulicidae_Ctenocephalides_Ctenocephalides felis
NODE_32257_length_2363_cov_3.359123	CFELIS_NW_020538040.1	87.885	908	95	11	1466	2363	68980802	68981704	0	1053	Eukaryota_Arthropoda_Insecta_Siphonaptera_Pulicidae_Ctenocephalides_Ctenocephalides felis
NODE_32356_length_2359_cov_3.855287	CFELIS_NW_020539726.1	98.83	2051	11	9	1	2047	46130723	46132764	0	3642	Eukaryota_Arthropoda_Insecta_Siphonaptera_Pulicidae_Ctenocephalides_Ctenocephalides felis
NODE_32455_length_2356_cov_3.948856	CFELIS_NW_020538040.1	99.491	2358	8	3	1	2356	16139909	16137554	0	4285	Eukaryota_Arthropoda_Insecta_Siphonaptera_Pulicidae_Ctenocephalides_Ctenocephalides felis
NODE_32554_length_2353_cov_3.257412	CFELIS_NW_020537758.1	99.405	2354	13	1	1	2353	13153788	13151435	0	4268	Eukaryota_Arthropoda_Insecta_Siphonaptera_Pulicidae_Ctenocephalides_Ctenocephalides felis
NODE_32653_length_2350_cov_3.266757	CFELIS_NW_020539725.1	95.164	1220	35	13	1025	2236	59641676	59642879	0	1905	Eukaryota_Arthropoda_Insecta_Siphonaptera_Pulicidae_Ctenocephalides_Ctenocephalides felis
NODE_32752_length_2347_cov_2.486486	CFELIS_NW_020538040.1	99.104	2344	12	3	5	2347	35753590	35755925	0	4204	Eukaryota_Arthropoda_Insecta_Siphonaptera_Pulicidae_Ctenocephalides_Ctenocephalides felis
NODE_32851_length_2343_cov_4.027076	CFELIS_NW_020539727.1	92.502	1267	55	7	1	1256	3055462	3056699	0	1777	Eukaryota_Arthropoda_Insecta_Siphonaptera_Pulicidae_Ctenocephalides_Ctenocephalides felis
NODE_32950_length_2340_cov_3.168549	CFELIS_NW_020537324.1	96.927	2343	26	10	1	2340	1449093	1446794	0	3886	Eukaryota_Arthropoda_Insecta_Siphonaptera_Pulicidae_Ctenocephalides_Ctenocephalides felis
NODE_33049_length_2337_cov_2.971493	CFELIS_NW_020537324.1	99.1	2334	9	1	2	2335	50885051	50882730	0	4183	Eukaryota_Arthropoda_Insecta_Siphonaptera_Pulicidae_Ctenocephalides_Ctenocephalides felis
NODE_33148_length_2334_cov_3.470775	CFELIS_NW_020538040.1	99.743	2334	6	0	1	2334	27723766	27726099	0	4277	Eukaryota_Arthropoda_Insecta_Siphonaptera_Pulicidae_Ctenocephalides_Ctenocephalides felis
NODE_33247_length_2331_cov_3.306715	CFELIS_NW_020538040.1	99.785	2331	1	3	1	2331	161181565	161179239	0	4274	Eukaryota_Arthropoda_Insecta_Siphonaptera_Pulicidae_Ctenocephalides_Ctenocephalides felis
NODE_33346_length_2328_cov_2.750114	CFELIS_NW_020538040.1	96.285	673	12	5	1666	2328	15311834	15311165	0	1092	Eukaryota_Arthropoda_Insecta_Siphonaptera_Pulicidae_Ctenocephalides_Ctenocephalides felis
NODE_33445_length_2325_cov_2.620109	CFELIS_NW_020537324.1	96.388	2381	20	8	1	2325	54268306	54270676	0	3860	Eukaryota_Arthropoda_Insecta_Siphonaptera_Pulicidae_Ctenocephalides_Ctenocephalides felis
NODE_33544_length_2322_cov_3.719818	CFELIS_NW_020539865.1	98.966	2322	4	7	1	2322	5299	7600	0	4137	Eukaryota_Arthropoda_Insecta_Siphonaptera_Pulicidae_Ctenocephalides_Ctenocephalides felis
NODE_33643_length_2319_cov_3.471259	CFELIS_NW_020538040.1	97.389	2336	24	8	1	2319	43795408	43793093	0	3941	Eukaryota_Arthropoda_Insecta_Siphonaptera_Pulicidae_Ctenocephalides_Ctenocephalides felis
NODE_33742_length_2316_cov_2.358154	CFELIS_NW_020539726.1	99.249	1331	7	3	989	2316	44919514	44920844	0	2399	Eukaryota_Arthropoda_Insecta_Siphonaptera_Pulicidae_Ctenocephalides_Ctenocephalides felis
NODE_33841_length_2313_cov_2.784538	CFELIS_NW_020538040.1	98.601	1215	16	1	1100	2313	182716792	182715578	0	2148	Eukaryota_Arthropoda_Insecta_Siphonaptera_Pulicidae_Ctenocephalides_Ctenocephalides felis
NODE_33940_length_2309_cov_5.203025	CFELIS_NW_020538040.1	99.437	2309	13	0	1	2309	121104635	121102327	0	4193	Eukaryota_Arthropoda_Insecta_Siphonaptera_Pulicidae_Ctenocephalides_Ctenocephalides felis
NODE_34039_length_2307_cov_2.165596	CFELIS_NW_020538040.1	97.963	2307	23	4	1	2307	79648796	79646514	0	3978	Eukaryota_Arthropoda_Insecta_Siphonaptera_Pulicidae_Ctenocephalides_Ctenocephalides felis
NODE_34138_length_2303_cov_3.066636	CFELIS_NW_020538503.1	98.749	2318	3	4	1	2303	25385	27691	0	4096	Eukaryota_Arthropoda_Insecta_Siphonaptera_Pulicidae_Ctenocephalides_Ctenocephalides felis
NODE_34237_length_2300_cov_3.253106	CFELIS_NW_020537758.1	99.826	2300	4	0	1	2300	37611473	37609174	0	4226	Eukaryota_Arthropoda_Insecta_Siphonaptera_Pulicidae_Ctenocephalides_Ctenocephalides felis
NODE_34336_length_2297_cov_3.710138	CFELIS_NW_020538040.1	100	2297	0	0	1	2297	127149359	127147063	0	4242	Eukaryota_Arthropoda_Insecta_Siphonaptera_Pulicidae_Ctenocephalides_Ctenocephalides felis
NODE_34435_length_2293_cov_4.854109	CFELIS_NW_020538040.1	99.956	2293	1	0	1	2293	69100196	69102488	0	4229	Eukaryota_Arthropoda_Insecta_Siphonaptera_Pulicidae_Ctenocephalides_Ctenocephalides felis
NODE_34534_length_2291_cov_2.858133	CFELIS_NW_020536999.1	97.225	1117	19	3	1	1114	46265809	46266916	0	1881	Eukaryota_Arthropoda_Insecta_Siphonaptera_Pulicidae_Ctenocephalides_Ctenocephalides felis
NODE_34633_length_2288_cov_3.518279	CFELIS_NW_020538040.1	99.432	2288	13	0	1	2288	141642146	141644433	0	4154	Eukaryota_Arthropoda_Insecta_Siphonaptera_Pulicidae_Ctenocephalides_Ctenocephalides felis
NODE_34732_length_2285_cov_2.867006	CFELIS_NW_020539726.1	88.763	1940	128	43	119	2002	34134595	34132690	0	2292	Eukaryota_Arthropoda_Insecta_Siphonaptera_Pulicidae_Ctenocephalides_Ctenocephalides felis
NODE_34831_length_2282_cov_2.445940	CFELIS_NW_020539725.1	96.651	657	12	3	1631	2282	27450499	27451150	0	1083	Eukaryota_Arthropoda_Insecta_Siphonaptera_Pulicidae_Ctenocephalides_Ctenocephalides felis
NODE_34930_length_2279_cov_2.911710	CFELIS_NW_020539724.1	99.605	2279	8	1	1	2279	7710637	7708360	0	4157	Eukaryota_Arthropoda_Insecta_Siphonaptera_Pulicidae_Ctenocephalides_Ctenocephalides felis
NODE_35029_length_2276_cov_3.993485	CFELIS_NW_020537324.1	99.912	2278	0	2	1	2276	18281451	18283728	0	4194	Eukaryota_Arthropoda_Insecta_Siphonaptera_Pulicidae_Ctenocephalides_Ctenocephalides felis
NODE_35128_length_2273_cov_4.811743	CFELIS_NW_020539726.1	97.891	2276	34	9	1	2271	14305130	14307396	0	3925	Eukaryota_Arthropoda_Insecta_Siphonaptera_Pulicidae_Ctenocephalides_Ctenocephalides felis
NODE_35227_length_2270_cov_4.287448	CFELIS_NW_020538040.1	99.692	2272	2	3	3	2270	86883134	86885404	0	4152	Eukaryota_Arthropoda_Insecta_Siphonaptera_Pulicidae_Ctenocephalides_Ctenocephalides felis
NODE_35326_length_2268_cov_1.909855	CFELIS_NW_020539727.1	84.455	1055	89	33	1246	2268	19368964	19369975	0	970	Eukaryota_Arthropoda_Insecta_Siphonaptera_Pulicidae_Ctenocephalides_Ctenocephalides felis
NODE_35425_length_2264_cov_3.596163	CFELIS_NW_020538040.1	99.602	2264	9	0	1	2264	46759174	46756911	0	4132	Eukaryota_Arthropoda_Insecta_Siphonaptera_Pulicidae_Ctenocephalides_Ctenocephalides felis
NODE_35524_length_2261_cov_3.947048	CFELIS_NW_020536999.1	99.205	2264	10	7	1	2261	23135561	23133303	0	4074	Eukaryota_Arthropoda_Insecta_Siphonaptera_Pulicidae_Ctenocephalides_Ctenocephalides felis
NODE_35623_length_2258_cov_3.119662	CFELIS_NW_020537758.1	96.725	916	20	10	82	993	8140826	8141735	0	1517	Eukaryota_Arthropoda_Insecta_Siphonaptera_Pulicidae_Ctenocephalides_Ctenocephalides felis
NODE_35722_length_2255_cov_3.717105	CFELIS_NW_020539724.1	94.7	2170	72	9	1	2134	15163131	15165293	0	3330	Eukaryota_Arthropoda_Insecta_Siphonaptera_Pulicidae_Ctenocephalides_Ctenocephalides felis
NODE_35821_length_2252_cov_3.699294	CFELIS_NW_020538040.1	99.956	2252	1	0	1	2252	96065141	96067392	0	4154	Eukaryota_Arthropoda_Insecta_Siphonaptera_Pulicidae_Ctenocephalides_Ctenocephalides felis
NODE_35920_length_2250_cov_2.069713	CFELIS_NW_020536999.1	82.729	938	142	11	1307	2237	5802508	5801584	0	817	Eukaryota_Arthropoda_Insecta_Siphonaptera_Pulicidae_Ctenocephalides_Ctenocephalides felis
NODE_36019_length_2247_cov_1.847170	CFELIS_NW_020537758.1	98.192	1659	21	5	592	2247	27667902	27666250	0	2889	Eukaryota_Arthropoda_Insecta_Siphonaptera_Pulicidae_Ctenocephalides_Ctenocephalides felis
NODE_36118_length_2244_cov_2.743033	CFELIS_NW_020538040.1	77.448	337	66	7	86	414	73531977	73531643	3.53e-44	193	Eukaryota_Arthropoda_Insecta_Siphonaptera_Pulicidae_Ctenocephalides_Ctenocephalides felis
NODE_36217_length_2241_cov_3.101703	CFELIS_NW_020538040.1	99.911	2242	1	1	1	2241	126144857	126147098	0	4128	Eukaryota_Arthropoda_Insecta_Siphonaptera_Pulicidae_Ctenocephalides_Ctenocephalides felis
NODE_36316_length_2238_cov_1.828044	CFELIS_NW_020539727.1	99.687	2238	4	2	1	2238	12930446	12932680	0	4091	Eukaryota_Arthropoda_Insecta_Siphonaptera_Pulicidae_Ctenocephalides_Ctenocephalides felis
NODE_36415_length_2235_cov_2.647533	CFELIS_NW_020539724.1	96.152	1923	32	18	1	1922	16729368	16727487	0	3103	Eukaryota_Arthropoda_Insecta_Siphonaptera_Pulicidae_Ctenocephalides_Ctenocephalides felis
NODE_36514_length_2232_cov_3.458907	CFELIS_NW_020536999.1	94.217	2248	61	18	1	2232	21884279	21886473	0	3367	Eukaryota_Arthropoda_Insecta_Siphonaptera_Pulicidae_Ctenocephalides_Ctenocephalides felis
NODE_36613_length_2229_cov_3.283539	CFELIS_NW_020537324.1	79.476	1335	145	64	19	1325	75450399	75451632	0	828	Eukaryota_Arthropoda_Insecta_Siphonaptera_Pulicidae_Ctenocephalides_Ctenocephalides felis
NODE_36712_length_2226_cov_3.490710	CFELIS_NW_020536440.1	99.82	2226	1	3	1	2226	12621	14843	0	4085	Eukaryota_Arthropoda_Insecta_Siphonaptera_Pulicidae_Ctenocephalides_Ctenocephalides felis
NODE_36811_length_2224_cov_2.453505	CFELIS_NW_020537646.1	98.396	1122	9	5	1111	2224	22293562	22294682	0	1964	Eukaryota_Arthropoda_Insecta_Siphonaptera_Pulicidae_Ctenocephalides_Ctenocephalides felis
NODE_36910_length_2221_cov_2.603152	CFELIS_NW_020537324.1	97.299	2221	38	4	1	2221	60407177	60409375	0	3749	Eukaryota_Arthropoda_Insecta_Siphonaptera_Pulicidae_Ctenocephalides_Ctenocephalides felis
NODE_37009_length_2218_cov_6.351506	CFELIS_NW_020536999.1	84.031	1409	155	41	849	2216	65819593	65820972	0	1291	Eukaryota_Arthropoda_Insecta_Siphonaptera_Pulicidae_Ctenocephalides_Ctenocephalides felis
NODE_37108_length_2216_cov_2.208234	CFELIS_NW_020538040.1	99.819	2215	4	0	1	2215	91537645	91535431	0	4069	Eukaryota_Arthropoda_Insecta_Siphonaptera_Pulicidae_Ctenocephalides_Ctenocephalides felis
NODE_37207_length_2213_cov_1.993768	CFELIS_NW_020537324.1	99.638	2213	8	0	1	2213	49337491	49339703	0	4043	Eukaryota_Arthropoda_Insecta_Siphonaptera_Pulicidae_Ctenocephalides_Ctenocephalides felis
NODE_37306_length_2210_cov_3.009602	CFELIS_NW_020539725.1	93.8	1000	25	7	767	1735	65813965	65812972	0	1469	Eukaryota_Arthropoda_Insecta_Siphonaptera_Pulicidae_Ctenocephalides_Ctenocephalides felis
NODE_37405_length_2207_cov_3.025962	CFELIS_NW_020538040.1	97.308	2043	42	10	170	2207	163029810	163027776	0	3456	Eukaryota_Arthropoda_Insecta_Siphonaptera_Pulicidae_Ctenocephalides_Ctenocephalides felis
NODE_37504_length_2205_cov_2.406641	CFELIS_NW_020537324.1	99.819	2205	4	0	1	2205	1462361	1464565	0	4050	Eukaryota_Arthropoda_Insecta_Siphonaptera_Pulicidae_Ctenocephalides_Ctenocephalides felis
NODE_37603_length_2202_cov_2.510361	CFELIS_NW_020539724.1	90.852	2241	100	32	1	2202	8888439	8886265	0	2905	Eukaryota_Arthropoda_Insecta_Siphonaptera_Pulicidae_Ctenocephalides_Ctenocephalides felis
NODE_37702_length_2199_cov_3.451737	CFELIS_NW_020536999.1	100	2199	0	0	1	2199	7881430	7883628	0	4061	Eukaryota_Arthropoda_Insecta_Siphonaptera_Pulicidae_Ctenocephalides_Ctenocephalides felis
NODE_37801_length_2197_cov_2.487923	CFELIS_NW_020539724.1	99.591	2198	8	1	1	2197	7205892	7203695	0	4008	Eukaryota_Arthropoda_Insecta_Siphonaptera_Pulicidae_Ctenocephalides_Ctenocephalides felis
NODE_37900_length_2194_cov_3.462506	CFELIS_NW_020539724.1	99.954	2194	1	0	1	2194	25038947	25036754	0	4047	Eukaryota_Arthropoda_Insecta_Siphonaptera_Pulicidae_Ctenocephalides_Ctenocephalides felis
NODE_37999_length_2191_cov_4.117248	CFELIS_NW_020538040.1	99.544	2193	8	2	1	2191	64451270	64449078	0	3993	Eukaryota_Arthropoda_Insecta_Siphonaptera_Pulicidae_Ctenocephalides_Ctenocephalides felis
NODE_38098_length_2189_cov_2.228904	CFELIS_NW_020539726.1	99.909	2189	2	0	1	2189	25840231	25842419	0	4032	Eukaryota_Arthropoda_Insecta_Siphonaptera_Pulicidae_Ctenocephalides_Ctenocephalides felis
NODE_38197_length_2186_cov_2.814959	CFELIS_NW_020538040.1	98.371	2210	8	3	1	2186	44669599	44667394	0	3856	Eukaryota_Arthropoda_Insecta_Siphonaptera_Pulicidae_Ctenocephalides_Ctenocephalides felis
NODE_38296_length_2183_cov_3.934339	CFELIS_NW_020538040.1	100	2183	0	0	1	2183	111442965	111440783	0	4032	Eukaryota_Arthropoda_Insecta_Siphonaptera_Pulicidae_Ctenocephalides_Ctenocephalides felis
NODE_38395_length_2181_cov_2.669426	CFELIS_NW_020539725.1	90.698	1763	99	30	448	2181	55792889	55791163	0	2287	Eukaryota_Arthropoda_Insecta_Siphonaptera_Pulicidae_Ctenocephalides_Ctenocephalides felis
NODE_38494_length_2178_cov_3.325695	CFELIS_NW_020538040.1	99.45	2180	10	2	1	2178	5388827	5391006	0	3958	Eukaryota_Arthropoda_Insecta_Siphonaptera_Pulicidae_Ctenocephalides_Ctenocephalides felis
NODE_38593_length_2176_cov_2.150317	CFELIS_NW_020538040.1	91.388	2183	123	37	1	2167	6044553	6042420	0	2929	Eukaryota_Arthropoda_Insecta_Siphonaptera_Pulicidae_Ctenocephalides_Ctenocephalides felis
NODE_38692_length_2173_cov_3.394917	CFELIS_NW_020539726.1	99.312	2180	7	5	1	2173	1302984	1305162	0	3936	Eukaryota_Arthropoda_Insecta_Siphonaptera_Pulicidae_Ctenocephalides_Ctenocephalides felis
NODE_38791_length_2170_cov_3.091043	CFELIS_NW_020538040.1	99.353	2008	1	9	1	2005	127441015	127439017	0	3626	Eukaryota_Arthropoda_Insecta_Siphonaptera_Pulicidae_Ctenocephalides_Ctenocephalides felis
NODE_38890_length_2168_cov_2.649682	CFELIS_NW_020539725.1	92.976	2221	48	41	1	2168	11202370	11204535	0	3138	Eukaryota_Arthropoda_Insecta_Siphonaptera_Pulicidae_Ctenocephalides_Ctenocephalides felis
NODE_38989_length_2165_cov_3.884691	CFELIS_NW_020536999.1	98.486	2179	18	7	1	2165	26846615	26848792	0	3827	Eukaryota_Arthropoda_Insecta_Siphonaptera_Pulicidae_Ctenocephalides_Ctenocephalides felis
NODE_39088_length_2163_cov_2.941552	CFELIS_NW_020537758.1	98.997	2094	19	2	71	2163	13428732	13430824	0	3749	Eukaryota_Arthropoda_Insecta_Siphonaptera_Pulicidae_Ctenocephalides_Ctenocephalides felis
NODE_39187_length_2161_cov_1.761554	CFELIS_NW_020536717.1	94.684	2182	92	10	1	2161	6775	4597	0	3365	Eukaryota_Arthropoda_Insecta_Siphonaptera_Pulicidae_Ctenocephalides_Ctenocephalides felis
NODE_39286_length_2158_cov_3.320039	CFELIS_NW_020539724.1	97.412	2164	37	13	1	2154	17263470	17265624	0	3668	Eukaryota_Arthropoda_Insecta_Siphonaptera_Pulicidae_Ctenocephalides_Ctenocephalides felis
NODE_39385_length_2155_cov_3.950197	CFELIS_NW_020538040.1	98.841	2157	16	3	1	2155	29082107	29079958	0	3836	Eukaryota_Arthropoda_Insecta_Siphonaptera_Pulicidae_Ctenocephalides_Ctenocephalides felis
NODE_39484_length_2153_cov_2.538006	CFELIS_NW_020538040.1	98.277	2147	33	4	1	2146	20162710	20164853	0	3757	Eukaryota_Arthropoda_Insecta_Siphonaptera_Pulicidae_Ctenocephalides_Ctenocephalides felis
NODE_39583_length_2150_cov_2.475037	CFELIS_NW_020539725.1	92.626	1234	49	17	1	1206	54926077	54924858	0	1736	Eukaryota_Arthropoda_Insecta_Siphonaptera_Pulicidae_Ctenocephalides_Ctenocephalides felis
NODE_39682_length_2148_cov_2.037605	CFELIS_NW_020538040.1	98.744	2149	25	2	1	2148	12703670	12701523	0	3818	Eukaryota_Arthropoda_Insecta_Siphonaptera_Pulicidae_Ctenocephalides_Ctenocephalides felis
NODE_39781_length_2145_cov_3.198216	CFELIS_NW_020538040.1	93.54	1579	51	12	137	1695	32574653	32573106	0	2303	Eukaryota_Arthropoda_Insecta_Siphonaptera_Pulicidae_Ctenocephalides_Ctenocephalides felis
NODE_39880_length_2143_cov_2.676587	CFELIS_NW_020536816.1	99.767	2145	3	2	1	2143	4140	1996	0	3932	Eukaryota_Arthropoda_Insecta_Siphonaptera_Pulicidae_Ctenocephalides_Ctenocephalides felis
NODE_39979_length_2140_cov_3.723299	CFELIS_NW_020536999.1	99.266	1499	9	2	642	2139	69243335	69244832	0	2706	Eukaryota_Arthropoda_Insecta_Siphonaptera_Pulicidae_Ctenocephalides_Ctenocephalides felis
NODE_40078_length_2137_cov_5.379602	CFELIS_NW_020537324.1	93.367	1583	69	18	1	1578	11683524	11685075	0	2309	Eukaryota_Arthropoda_Insecta_Siphonaptera_Pulicidae_Ctenocephalides_Ctenocephalides felis
NODE_40177_length_2135_cov_2.935259	CFELIS_NW_020539725.1	81.157	674	72	27	1502	2134	53427723	53428382	1.06e-133	490	Eukaryota_Arthropoda_Insecta_Siphonaptera_Pulicidae_Ctenocephalides_Ctenocephalides felis
NODE_40276_length_2132_cov_2.870823	CFELIS_NW_020537758.1	98.318	2021	7	6	1	2007	32103702	32101695	0	3518	Eukaryota_Arthropoda_Insecta_Siphonaptera_Pulicidae_Ctenocephalides_Ctenocephalides felis
NODE_40375_length_2129_cov_3.640859	CFELIS_NW_020537039.1	99.578	2131	5	3	1	2129	9255	11383	0	3882	Eukaryota_Arthropoda_Insecta_Siphonaptera_Pulicidae_Ctenocephalides_Ctenocephalides felis
NODE_40474_length_2127_cov_2.027500	CFELIS_NW_020537646.1	92.286	2139	106	30	13	2127	9945392	9943289	0	2981	Eukaryota_Arthropoda_Insecta_Siphonaptera_Pulicidae_Ctenocephalides_Ctenocephalides felis
NODE_40573_length_2124_cov_2.952929	CFELIS_NW_020539727.1	73.38	432	84	22	1375	1789	21000747	21000330	7.39e-26	132	Eukaryota_Arthropoda_Insecta_Siphonaptera_Pulicidae_Ctenocephalides_Ctenocephalides felis
NODE_40672_length_2121_cov_4.152959	CFELIS_NW_020539725.1	93.404	2168	75	39	1	2121	21421518	21423664	0	3149	Eukaryota_Arthropoda_Insecta_Siphonaptera_Pulicidae_Ctenocephalides_Ctenocephalides felis
NODE_40771_length_2119_cov_2.287149	CFELIS_NW_020536999.1	98.712	1397	10	4	726	2119	10730941	10729550	0	2473	Eukaryota_Arthropoda_Insecta_Siphonaptera_Pulicidae_Ctenocephalides_Ctenocephalides felis
NODE_40870_length_2116_cov_2.998994	CFELIS_NW_020539726.1	99.34	2121	7	2	1	2116	8618607	8616489	0	3832	Eukaryota_Arthropoda_Insecta_Siphonaptera_Pulicidae_Ctenocephalides_Ctenocephalides felis
NODE_40969_length_2113_cov_3.361027	CFELIS_NW_020537646.1	97.922	2117	22	13	1	2113	20594996	20597094	0	3646	Eukaryota_Arthropoda_Insecta_Siphonaptera_Pulicidae_Ctenocephalides_Ctenocephalides felis
NODE_41068_length_2111_cov_2.312500	CFELIS_NW_020537324.1	83.607	244	28	5	669	902	79778718	79778477	5.48e-52	219	Eukaryota_Arthropoda_Insecta_Siphonaptera_Pulicidae_Ctenocephalides_Ctenocephalides felis
NODE_41167_length_2108_cov_4.235740	CFELIS_NW_020537324.1	98.868	1944	14	3	1	1939	23091760	23093700	0	3461	Eukaryota_Arthropoda_Insecta_Siphonaptera_Pulicidae_Ctenocephalides_Ctenocephalides felis
NODE_41266_length_2106_cov_3.483072	CFELIS_NW_020539725.1	86.305	1234	113	28	1	1223	52579970	52578782	0	1291	Eukaryota_Arthropoda_Insecta_Siphonaptera_Pulicidae_Ctenocephalides_Ctenocephalides felis
NODE_41365_length_2104_cov_2.940819	CFELIS_NW_020537758.1	93.787	1513	46	26	564	2057	4825728	4824245	0	2230	Eukaryota_Arthropoda_Insecta_Siphonaptera_Pulicidae_Ctenocephalides_Ctenocephalides felis
NODE_41464_length_2102_cov_2.049114	CFELIS_NW_020539727.1	98.511	1612	19	5	1	1611	18282277	18283884	0	2839	Eukaryota_Arthropoda_Insecta_Siphonaptera_Pulicidae_Ctenocephalides_Ctenocephalides felis
NODE_41563_length_2099_cov_3.168864	CFELIS_NW_020538040.1	99.905	2099	2	0	1	2099	158049607	158047509	0	3866	Eukaryota_Arthropoda_Insecta_Siphonaptera_Pulicidae_Ctenocephalides_Ctenocephalides felis
NODE_41662_length_2097_cov_2.630964	CFELIS_NW_020539170.1	99.809	2099	2	1	1	2097	59248	57150	0	3853	Eukaryota_Arthropoda_Insecta_Siphonaptera_Pulicidae_Ctenocephalides_Ctenocephalides felis
NODE_41761_length_2095_cov_1.805894	CFELIS_NW_020537758.1	99.714	2095	5	1	1	2095	10736771	10738864	0	3834	Eukaryota_Arthropoda_Insecta_Siphonaptera_Pulicidae_Ctenocephalides_Ctenocephalides felis
NODE_41860_length_2092_cov_3.439695	CFELIS_NW_020538040.1	99.665	2092	5	1	1	2092	82269410	82271499	0	3823	Eukaryota_Arthropoda_Insecta_Siphonaptera_Pulicidae_Ctenocephalides_Ctenocephalides felis
NODE_42058_length_2087_cov_4.293878	CFELIS_NW_020538040.1	90.298	773	57	9	3	768	2763956	2763195	0	996	Eukaryota_Arthropoda_Insecta_Siphonaptera_Pulicidae_Ctenocephalides_Ctenocephalides felis
NODE_42157_length_2085_cov_2.746170	CFELIS_NW_020538040.1	98.373	1659	17	3	437	2085	45039557	45041215	0	2905	Eukaryota_Arthropoda_Insecta_Siphonaptera_Pulicidae_Ctenocephalides_Ctenocephalides felis
NODE_42256_length_2083_cov_2.150818	CFELIS_NW_020538040.1	88.354	395	45	1	1323	1717	3175211	3175604	1.05e-128	473	Eukaryota_Arthropoda_Insecta_Siphonaptera_Pulicidae_Ctenocephalides_Ctenocephalides felis
NODE_42355_length_2080_cov_2.662570	CFELIS_NW_020539724.1	98.194	1827	5	2	1	1827	26840050	26841848	0	3166	Eukaryota_Arthropoda_Insecta_Siphonaptera_Pulicidae_Ctenocephalides_Ctenocephalides felis
NODE_42454_length_2078_cov_1.908765	CFELIS_NW_020539725.1	91.738	2106	91	34	1	2078	64696494	64694444	0	2848	Eukaryota_Arthropoda_Insecta_Siphonaptera_Pulicidae_Ctenocephalides_Ctenocephalides felis
NODE_42553_length_2075_cov_3.368583	CFELIS_NW_020536999.1	90.117	2135	137	41	1	2075	7539827	7537707	0	2706	Eukaryota_Arthropoda_Insecta_Siphonaptera_Pulicidae_Ctenocephalides_Ctenocephalides felis
NODE_42652_length_2072_cov_4.451414	CFELIS_NW_020539726.1	99.807	2073	3	1	1	2072	19382267	19380195	0	3805	Eukaryota_Arthropoda_Insecta_Siphonaptera_Pulicidae_Ctenocephalides_Ctenocephalides felis
NODE_42751_length_2070_cov_3.452393	CFELIS_NW_020537646.1	98.085	1253	10	1	249	1501	16065866	16064628	0	2169	Eukaryota_Arthropoda_Insecta_Siphonaptera_Pulicidae_Ctenocephalides_Ctenocephalides felis
NODE_42850_length_2068_cov_3.367336	CFELIS_NW_020539727.1	94.728	1195	32	15	873	2066	25349824	25348660	0	1829	Eukaryota_Arthropoda_Insecta_Siphonaptera_Pulicidae_Ctenocephalides_Ctenocephalides felis
NODE_42949_length_2066_cov_3.385250	CFELIS_NW_020538040.1	99.564	2066	5	4	1	2066	123777256	123775195	0	3762	Eukaryota_Arthropoda_Insecta_Siphonaptera_Pulicidae_Ctenocephalides_Ctenocephalides felis
NODE_43048_length_2064_cov_3.399071	CFELIS_NW_020538040.1	99.884	1729	2	0	1	1729	36620945	36619217	0	3182	Eukaryota_Arthropoda_Insecta_Siphonaptera_Pulicidae_Ctenocephalides_Ctenocephalides felis
NODE_43147_length_2062_cov_3.270284	CFELIS_NW_020539727.1	99.806	2062	4	0	1	2062	16912929	16910868	0	3786	Eukaryota_Arthropoda_Insecta_Siphonaptera_Pulicidae_Ctenocephalides_Ctenocephalides felis
NODE_43246_length_2060_cov_3.562856	CFELIS_NW_020539725.1	88.877	953	78	14	1132	2060	34658156	34657208	0	1147	Eukaryota_Arthropoda_Insecta_Siphonaptera_Pulicidae_Ctenocephalides_Ctenocephalides felis
NODE_43345_length_2058_cov_2.384257	CFELIS_NW_020538040.1	97.282	2060	50	6	1	2058	129634207	129632152	0	3489	Eukaryota_Arthropoda_Insecta_Siphonaptera_Pulicidae_Ctenocephalides_Ctenocephalides felis
NODE_43444_length_2055_cov_3.451763	CFELIS_NW_020537324.1	95.376	930	38	3	438	1366	59665017	59664092	0	1474	Eukaryota_Arthropoda_Insecta_Siphonaptera_Pulicidae_Ctenocephalides_Ctenocephalides felis
NODE_43543_length_2053_cov_2.599169	CFELIS_NW_020537324.1	96.697	1635	31	6	1	1633	53414329	53415942	0	2699	Eukaryota_Arthropoda_Insecta_Siphonaptera_Pulicidae_Ctenocephalides_Ctenocephalides felis
NODE_43642_length_2051_cov_2.240644	CFELIS_NW_020536999.1	95.22	1590	60	9	455	2041	88748300	88749876	0	2501	Eukaryota_Arthropoda_Insecta_Siphonaptera_Pulicidae_Ctenocephalides_Ctenocephalides felis
NODE_43741_length_2049_cov_2.117586	CFELIS_NW_020537758.1	99.583	1920	8	0	1	1920	53330472	53332391	0	3502	Eukaryota_Arthropoda_Insecta_Siphonaptera_Pulicidae_Ctenocephalides_Ctenocephalides felis
NODE_43840_length_2046_cov_3.956748	CFELIS_NW_020537646.1	99.707	2049	3	1	1	2046	42200176	42198128	0	3747	Eukaryota_Arthropoda_Insecta_Siphonaptera_Pulicidae_Ctenocephalides_Ctenocephalides felis
NODE_43939_length_2044_cov_3.344288	CFELIS_NW_020536999.1	96.498	1656	26	11	280	1915	3788276	3786633	0	2708	Eukaryota_Arthropoda_Insecta_Siphonaptera_Pulicidae_Ctenocephalides_Ctenocephalides felis
NODE_44038_length_2042_cov_2.761880	CFELIS_NW_020538040.1	99.951	2042	1	0	1	2042	109606730	109608771	0	3766	Eukaryota_Arthropoda_Insecta_Siphonaptera_Pulicidae_Ctenocephalides_Ctenocephalides felis
NODE_44137_length_2040_cov_2.081547	CFELIS_NW_020536999.1	99.706	2039	6	0	2	2040	38602570	38600532	0	3733	Eukaryota_Arthropoda_Insecta_Siphonaptera_Pulicidae_Ctenocephalides_Ctenocephalides felis
NODE_44236_length_2038_cov_2.154369	CFELIS_NW_020538040.1	98.627	2040	10	4	1	2038	19054315	19056338	0	3596	Eukaryota_Arthropoda_Insecta_Siphonaptera_Pulicidae_Ctenocephalides_Ctenocephalides felis
NODE_44335_length_2035_cov_3.152516	CFELIS_NW_020538040.1	99.41	2035	4	1	1	2035	63881304	63879278	0	3685	Eukaryota_Arthropoda_Insecta_Siphonaptera_Pulicidae_Ctenocephalides_Ctenocephalides felis
NODE_44434_length_2033_cov_2.916579	CFELIS_NW_020536999.1	87.574	1851	110	47	106	1901	66749920	66748135	0	2034	Eukaryota_Arthropoda_Insecta_Siphonaptera_Pulicidae_Ctenocephalides_Ctenocephalides felis
NODE_44533_length_2031_cov_1.552521	CFELIS_NW_020537324.1	93.147	1255	52	17	4	1238	27214640	27213400	0	1810	Eukaryota_Arthropoda_Insecta_Siphonaptera_Pulicidae_Ctenocephalides_Ctenocephalides felis
NODE_44632_length_2028_cov_3.735928	CFELIS_NW_020537758.1	99.112	2028	15	2	1	2028	28503101	28501077	0	3642	Eukaryota_Arthropoda_Insecta_Siphonaptera_Pulicidae_Ctenocephalides_Ctenocephalides felis
NODE_44731_length_2026_cov_3.491311	CFELIS_NW_020536999.1	98.757	2011	20	5	19	2026	56687894	56685886	0	3570	Eukaryota_Arthropoda_Insecta_Siphonaptera_Pulicidae_Ctenocephalides_Ctenocephalides felis
NODE_44830_length_2024_cov_3.023722	CFELIS_NW_020537758.1	92.625	1844	90	27	1	1817	6285041	6283217	0	2610	Eukaryota_Arthropoda_Insecta_Siphonaptera_Pulicidae_Ctenocephalides_Ctenocephalides felis
NODE_44929_length_2022_cov_2.771504	CFELIS_NW_020539725.1	99.505	2022	8	2	1	2022	5188074	5186055	0	3677	Eukaryota_Arthropoda_Insecta_Siphonaptera_Pulicidae_Ctenocephalides_Ctenocephalides felis
NODE_45028_length_2020_cov_1.985209	CFELIS_NW_020539726.1	99.347	1990	9	3	1	1986	27673023	27671034	0	3600	Eukaryota_Arthropoda_Insecta_Siphonaptera_Pulicidae_Ctenocephalides_Ctenocephalides felis
NODE_45127_length_2017_cov_3.437037	CFELIS_NW_020539724.1	99.653	2017	7	0	1	2017	2384128	2386144	0	3687	Eukaryota_Arthropoda_Insecta_Siphonaptera_Pulicidae_Ctenocephalides_Ctenocephalides felis
NODE_45226_length_2015_cov_3.155720	CFELIS_NW_020538040.1	99.95	2015	1	0	1	2015	91878477	91880491	0	3716	Eukaryota_Arthropoda_Insecta_Siphonaptera_Pulicidae_Ctenocephalides_Ctenocephalides felis
NODE_45325_length_2013_cov_3.103393	CFELIS_NW_020538040.1	95.006	861	29	4	954	1800	57141335	57140475	0	1339	Eukaryota_Arthropoda_Insecta_Siphonaptera_Pulicidae_Ctenocephalides_Ctenocephalides felis
NODE_45424_length_2010_cov_4.686670	CFELIS_NW_020538040.1	99.396	1986	3	1	25	2010	96175840	96173864	0	3592	Eukaryota_Arthropoda_Insecta_Siphonaptera_Pulicidae_Ctenocephalides_Ctenocephalides felis
NODE_45523_length_2008_cov_3.123870	CFELIS_NW_020538040.1	99.535	1935	7	1	74	2008	26285216	26283284	0	3522	Eukaryota_Arthropoda_Insecta_Siphonaptera_Pulicidae_Ctenocephalides_Ctenocephalides felis
NODE_45622_length_2006_cov_3.002661	CFELIS_NW_020538040.1	99.451	2005	11	0	2	2006	107716984	107718988	0	3642	Eukaryota_Arthropoda_Insecta_Siphonaptera_Pulicidae_Ctenocephalides_Ctenocephalides felis
NODE_45721_length_2004_cov_2.675013	CFELIS_NW_020539726.1	95.291	892	30	1	1113	2004	29387117	29386238	0	1404	Eukaryota_Arthropoda_Insecta_Siphonaptera_Pulicidae_Ctenocephalides_Ctenocephalides felis
NODE_45820_length_2002_cov_2.189333	CFELIS_NW_020539725.1	88.54	637	50	12	1373	2002	9381722	9381102	0	750	Eukaryota_Arthropoda_Insecta_Siphonaptera_Pulicidae_Ctenocephalides_Ctenocephalides felis
NODE_45919_length_1999_cov_4.395299	CFELIS_NW_020538040.1	99.291	1974	4	1	1	1964	80239976	80238003	0	3559	Eukaryota_Arthropoda_Insecta_Siphonaptera_Pulicidae_Ctenocephalides_Ctenocephalides felis
NODE_46018_length_1997_cov_4.387701	CFELIS_NW_020537324.1	99.342	1975	12	1	23	1997	41371414	41369441	0	3574	Eukaryota_Arthropoda_Insecta_Siphonaptera_Pulicidae_Ctenocephalides_Ctenocephalides felis
NODE_46117_length_1995_cov_4.044433	CFELIS_NW_020538040.1	98.949	1998	17	2	1	1995	13759049	13761045	0	3570	Eukaryota_Arthropoda_Insecta_Siphonaptera_Pulicidae_Ctenocephalides_Ctenocephalides felis
NODE_46216_length_1993_cov_3.598607	CFELIS_NW_020539724.1	99.147	1993	14	2	1	1993	26582163	26580174	0	3583	Eukaryota_Arthropoda_Insecta_Siphonaptera_Pulicidae_Ctenocephalides_Ctenocephalides felis
NODE_46315_length_1991_cov_2.441524	CFELIS_NW_020537758.1	89.492	2046	101	48	1	1991	31414473	31412487	0	2483	Eukaryota_Arthropoda_Insecta_Siphonaptera_Pulicidae_Ctenocephalides_Ctenocephalides felis
NODE_46414_length_1989_cov_2.316327	CFELIS_NW_020538040.1	99.699	1991	3	3	1	1989	126198239	126196250	0	3640	Eukaryota_Arthropoda_Insecta_Siphonaptera_Pulicidae_Ctenocephalides_Ctenocephalides felis
NODE_46513_length_1987_cov_2.339247	CFELIS_NW_020539725.1	87.045	2007	175	51	3	1964	6577488	6575522	0	2187	Eukaryota_Arthropoda_Insecta_Siphonaptera_Pulicidae_Ctenocephalides_Ctenocephalides felis
NODE_46612_length_1985_cov_2.367600	CFELIS_NW_020539632.1	86.356	579	37	18	467	1032	4324	3775	7.32e-165	593	Eukaryota_Arthropoda_Insecta_Siphonaptera_Pulicidae_Ctenocephalides_Ctenocephalides felis
NODE_46711_length_1983_cov_2.410022	CFELIS_NW_020538040.1	94.658	1198	44	14	1	1179	182442107	182440911	0	1840	Eukaryota_Arthropoda_Insecta_Siphonaptera_Pulicidae_Ctenocephalides_Ctenocephalides felis
NODE_46810_length_1981_cov_2.742718	CFELIS_NW_020539725.1	99.167	1081	7	1	901	1981	38054713	38055791	0	1945	Eukaryota_Arthropoda_Insecta_Siphonaptera_Pulicidae_Ctenocephalides_Ctenocephalides felis
NODE_46909_length_1979_cov_2.477862	CFELIS_NW_020537646.1	82.804	1448	134	69	566	1939	34726492	34727898	0	1188	Eukaryota_Arthropoda_Insecta_Siphonaptera_Pulicidae_Ctenocephalides_Ctenocephalides felis
NODE_47008_length_1977_cov_2.194595	CFELIS_NW_020539724.1	93.494	1706	61	25	1	1683	13807825	13809503	0	2490	Eukaryota_Arthropoda_Insecta_Siphonaptera_Pulicidae_Ctenocephalides_Ctenocephalides felis
NODE_47107_length_1975_cov_2.768398	CFELIS_NW_020539726.1	98.734	1975	24	1	1	1975	10339048	10337075	0	3507	Eukaryota_Arthropoda_Insecta_Siphonaptera_Pulicidae_Ctenocephalides_Ctenocephalides felis
NODE_47206_length_1973_cov_3.204225	CFELIS_NW_020537758.1	99.848	1973	2	1	1	1973	26899625	26897654	0	3626	Eukaryota_Arthropoda_Insecta_Siphonaptera_Pulicidae_Ctenocephalides_Ctenocephalides felis
NODE_47305_length_1971_cov_3.053688	CFELIS_NW_020537646.1	98.867	1765	17	2	210	1971	128616	130380	0	3145	Eukaryota_Arthropoda_Insecta_Siphonaptera_Pulicidae_Ctenocephalides_Ctenocephalides felis
NODE_47404_length_1969_cov_2.792617	CFELIS_NW_020538040.1	98.369	1962	17	4	1	1962	131751199	131753145	0	3432	Eukaryota_Arthropoda_Insecta_Siphonaptera_Pulicidae_Ctenocephalides_Ctenocephalides felis
NODE_47503_length_1967_cov_2.757065	CFELIS_NW_020537758.1	99.182	1833	6	3	136	1967	9256749	9254925	0	3293	Eukaryota_Arthropoda_Insecta_Siphonaptera_Pulicidae_Ctenocephalides_Ctenocephalides felis
NODE_47602_length_1965_cov_2.986942	CFELIS_NW_020537646.1	99.339	1966	9	3	1	1964	44246988	44245025	0	3555	Eukaryota_Arthropoda_Insecta_Siphonaptera_Pulicidae_Ctenocephalides_Ctenocephalides felis
NODE_47701_length_1963_cov_3.430828	CFELIS_NW_020537324.1	91.41	1851	111	31	132	1963	18900033	18901854	0	2494	Eukaryota_Arthropoda_Insecta_Siphonaptera_Pulicidae_Ctenocephalides_Ctenocephalides felis
NODE_47800_length_1961_cov_3.612323	CFELIS_NW_020537758.1	99.523	1048	5	0	1	1048	45781974	45780927	0	1908	Eukaryota_Arthropoda_Insecta_Siphonaptera_Pulicidae_Ctenocephalides_Ctenocephalides felis
NODE_47899_length_1959_cov_4.093341	CFELIS_NW_020538040.1	99.541	1959	3	1	1	1959	127119521	127117569	0	3563	Eukaryota_Arthropoda_Insecta_Siphonaptera_Pulicidae_Ctenocephalides_Ctenocephalides felis
NODE_47998_length_1957_cov_4.095082	CFELIS_NW_020537758.1	97.364	1973	21	11	1	1957	34686696	34684739	0	3326	Eukaryota_Arthropoda_Insecta_Siphonaptera_Pulicidae_Ctenocephalides_Ctenocephalides felis
NODE_48097_length_1956_cov_2.095134	CFELIS_NW_020537220.1	93.631	471	28	2	938	1407	5683	5214	0	702	Eukaryota_Arthropoda_Insecta_Siphonaptera_Pulicidae_Ctenocephalides_Ctenocephalides felis
NODE_48196_length_1953_cov_4.565170	CFELIS_NW_020538040.1	99.232	1953	8	1	1	1953	44512509	44514454	0	3517	Eukaryota_Arthropoda_Insecta_Siphonaptera_Pulicidae_Ctenocephalides_Ctenocephalides felis
NODE_48295_length_1951_cov_2.981360	CFELIS_NW_020536999.1	92.81	1071	37	19	1	1056	4052071	4053116	0	1515	Eukaryota_Arthropoda_Insecta_Siphonaptera_Pulicidae_Ctenocephalides_Ctenocephalides felis
NODE_48394_length_1949_cov_2.901207	CFELIS_NW_020537324.1	92.606	1961	88	23	1	1949	22407419	22405504	0	2765	Eukaryota_Arthropoda_Insecta_Siphonaptera_Pulicidae_Ctenocephalides_Ctenocephalides felis
NODE_48493_length_1947_cov_2.717033	CFELIS_NW_020537758.1	94.746	1789	66	6	161	1947	22329944	22331706	0	2758	Eukaryota_Arthropoda_Insecta_Siphonaptera_Pulicidae_Ctenocephalides_Ctenocephalides felis
NODE_48592_length_1945_cov_2.638614	CFELIS_NW_020539726.1	95.757	1956	26	6	1	1945	37256636	37254727	0	3099	Eukaryota_Arthropoda_Insecta_Siphonaptera_Pulicidae_Ctenocephalides_Ctenocephalides felis
NODE_48691_length_1943_cov_2.253855	CFELIS_NW_020539725.1	97.919	1634	22	4	1	1622	14548869	14550502	0	2819	Eukaryota_Arthropoda_Insecta_Siphonaptera_Pulicidae_Ctenocephalides_Ctenocephalides felis
NODE_48790_length_1941_cov_1.802646	CFELIS_NW_020536999.1	84.173	834	102	22	470	1281	38646808	38645983	0	782	Eukaryota_Arthropoda_Insecta_Siphonaptera_Pulicidae_Ctenocephalides_Ctenocephalides felis
NODE_48889_length_1938_cov_3.722253	CFELIS_NW_020539726.1	99.948	1938	1	0	1	1938	33019076	33017139	0	3574	Eukaryota_Arthropoda_Insecta_Siphonaptera_Pulicidae_Ctenocephalides_Ctenocephalides felis
NODE_48988_length_1936_cov_4.583195	CFELIS_NW_020536999.1	97.895	1948	20	5	1	1936	61376113	61378051	0	3350	Eukaryota_Arthropoda_Insecta_Siphonaptera_Pulicidae_Ctenocephalides_Ctenocephalides felis
NODE_49087_length_1934_cov_6.428334	CFELIS_NW_020539726.1	99.69	1936	3	3	1	1934	207125	209059	0	3539	Eukaryota_Arthropoda_Insecta_Siphonaptera_Pulicidae_Ctenocephalides_Ctenocephalides felis
NODE_49186_length_1932_cov_3.782825	CFELIS_NW_020537758.1	98.752	1523	15	1	1	1523	36235073	36236591	0	2704	Eukaryota_Arthropoda_Insecta_Siphonaptera_Pulicidae_Ctenocephalides_Ctenocephalides felis
NODE_49285_length_1930_cov_3.877427	CFELIS_NW_020536999.1	99.534	1930	5	1	1	1930	34490313	34492238	0	3511	Eukaryota_Arthropoda_Insecta_Siphonaptera_Pulicidae_Ctenocephalides_Ctenocephalides felis
NODE_49384_length_1928_cov_4.383120	CFELIS_NW_020537758.1	100	1928	0	0	1	1928	25109284	25107357	0	3561	Eukaryota_Arthropoda_Insecta_Siphonaptera_Pulicidae_Ctenocephalides_Ctenocephalides felis
NODE_49483_length_1927_cov_2.158889	CFELIS_NW_020539727.1	99.635	1920	4	3	9	1927	6871021	6872938	0	3504	Eukaryota_Arthropoda_Insecta_Siphonaptera_Pulicidae_Ctenocephalides_Ctenocephalides felis
NODE_49582_length_1924_cov_3.745131	CFELIS_NW_020538040.1	99.844	1924	3	0	1	1924	115821907	115823830	0	3537	Eukaryota_Arthropoda_Insecta_Siphonaptera_Pulicidae_Ctenocephalides_Ctenocephalides felis
NODE_49681_length_1922_cov_3.888579	CFELIS_NW_020538040.1	99.74	1922	5	0	1	1922	142511928	142513849	0	3522	Eukaryota_Arthropoda_Insecta_Siphonaptera_Pulicidae_Ctenocephalides_Ctenocephalides felis
NODE_49780_length_1920_cov_4.080870	CFELIS_NW_020537324.1	95.734	1922	46	21	1	1920	5987737	5989624	0	3062	Eukaryota_Arthropoda_Insecta_Siphonaptera_Pulicidae_Ctenocephalides_Ctenocephalides felis
NODE_49879_length_1918_cov_3.449470	CFELIS_NW_020538040.1	97.874	1317	6	4	129	1423	107224129	107222813	0	2257	Eukaryota_Arthropoda_Insecta_Siphonaptera_Pulicidae_Ctenocephalides_Ctenocephalides felis
NODE_49978_length_1916_cov_3.816657	CFELIS_NW_020538040.1	98.658	1863	18	6	1	1857	109881191	109879330	0	3295	Eukaryota_Arthropoda_Insecta_Siphonaptera_Pulicidae_Ctenocephalides_Ctenocephalides felis
NODE_50077_length_1914_cov_4.223839	CFELIS_NW_020537324.1	99.739	1916	1	2	1	1914	3807025	3805112	0	3507	Eukaryota_Arthropoda_Insecta_Siphonaptera_Pulicidae_Ctenocephalides_Ctenocephalides felis
NODE_50176_length_1913_cov_1.469765	CFELIS_NW_020537646.1	79.314	1078	125	51	1	1035	12740859	12741881	0	665	Eukaryota_Arthropoda_Insecta_Siphonaptera_Pulicidae_Ctenocephalides_Ctenocephalides felis
NODE_50275_length_1910_cov_5.077958	CFELIS_NW_020538040.1	98.713	1476	15	1	435	1910	75554804	75553333	0	2617	Eukaryota_Arthropoda_Insecta_Siphonaptera_Pulicidae_Ctenocephalides_Ctenocephalides felis
NODE_50374_length_1909_cov_1.914703	CFELIS_NW_020538040.1	98.836	1374	2	4	537	1909	46339707	46341067	0	2436	Eukaryota_Arthropoda_Insecta_Siphonaptera_Pulicidae_Ctenocephalides_Ctenocephalides felis
NODE_50473_length_1907_cov_2.107303	CFELIS_NW_020537758.1	92.669	1405	92	6	401	1801	56212841	56211444	0	2013	Eukaryota_Arthropoda_Insecta_Siphonaptera_Pulicidae_Ctenocephalides_Ctenocephalides felis
NODE_50572_length_1905_cov_2.733408	CFELIS_NW_020538601.1	99.528	1905	9	0	1	1905	13978	15882	0	3469	Eukaryota_Arthropoda_Insecta_Siphonaptera_Pulicidae_Ctenocephalides_Ctenocephalides felis
NODE_50671_length_1903_cov_2.047297	CFELIS_NW_020538040.1	98.347	1391	11	2	517	1903	133659000	133660382	0	2431	Eukaryota_Arthropoda_Insecta_Siphonaptera_Pulicidae_Ctenocephalides_Ctenocephalides felis
NODE_50770_length_1901_cov_2.328072	CFELIS_NW_020538040.1	96.161	521	15	4	1	520	173153423	173153939	0	846	Eukaryota_Arthropoda_Insecta_Siphonaptera_Pulicidae_Ctenocephalides_Ctenocephalides felis
NODE_50869_length_1899_cov_2.740406	CFELIS_NW_020538040.1	95.493	1908	58	16	4	1899	131094383	131096274	0	3022	Eukaryota_Arthropoda_Insecta_Siphonaptera_Pulicidae_Ctenocephalides_Ctenocephalides felis
NODE_50968_length_1897_cov_2.804520	CFELIS_NW_020539726.1	99.209	1897	15	0	1	1897	7544330	7546226	0	3421	Eukaryota_Arthropoda_Insecta_Siphonaptera_Pulicidae_Ctenocephalides_Ctenocephalides felis
NODE_51067_length_1895_cov_2.686652	CFELIS_NW_020539727.1	99.571	1630	5	2	266	1895	14351458	14349831	0	2970	Eukaryota_Arthropoda_Insecta_Siphonaptera_Pulicidae_Ctenocephalides_Ctenocephalides felis
NODE_51166_length_1893_cov_3.088335	CFELIS_NW_020539726.1	99.26	1893	3	2	1	1893	23246804	23248685	0	3408	Eukaryota_Arthropoda_Insecta_Siphonaptera_Pulicidae_Ctenocephalides_Ctenocephalides felis
NODE_51265_length_1891_cov_4.172902	CFELIS_NW_020538040.1	99.456	1839	3	3	1	1832	81127522	81125684	0	3334	Eukaryota_Arthropoda_Insecta_Siphonaptera_Pulicidae_Ctenocephalides_Ctenocephalides felis
NODE_51364_length_1890_cov_2.233125	CFELIS_NW_020538040.1	80.811	370	47	18	1412	1775	2867846	2868197	4.79e-67	268	Eukaryota_Arthropoda_Insecta_Siphonaptera_Pulicidae_Ctenocephalides_Ctenocephalides felis
NODE_51463_length_1888_cov_2.975582	CFELIS_NW_020539724.1	97.86	1916	10	4	1	1888	23899771	23897859	0	3282	Eukaryota_Arthropoda_Insecta_Siphonaptera_Pulicidae_Ctenocephalides_Ctenocephalides felis
NODE_51562_length_1886_cov_4.008528	CFELIS_NW_020537324.1	98.791	1903	5	4	2	1886	81314935	81313033	0	3371	Eukaryota_Arthropoda_Insecta_Siphonaptera_Pulicidae_Ctenocephalides_Ctenocephalides felis
NODE_51661_length_1884_cov_4.073421	CFELIS_NW_020536999.1	99.841	1884	3	0	1	1884	7879553	7881436	0	3463	Eukaryota_Arthropoda_Insecta_Siphonaptera_Pulicidae_Ctenocephalides_Ctenocephalides felis
NODE_51760_length_1883_cov_1.633827	CFELIS_NW_020538040.1	93.411	1381	52	8	1	1349	157107224	157108597	0	2010	Eukaryota_Arthropoda_Insecta_Siphonaptera_Pulicidae_Ctenocephalides_Ctenocephalides felis
NODE_51859_length_1881_cov_1.730901	CFELIS_NW_020538089.1	95.161	806	23	10	1083	1881	8705	7909	0	1258	Eukaryota_Arthropoda_Insecta_Siphonaptera_Pulicidae_Ctenocephalides_Ctenocephalides felis
NODE_51958_length_1879_cov_2.301941	CFELIS_NW_020539724.1	99.24	1710	3	9	1	1708	17866332	17868033	0	3077	Eukaryota_Arthropoda_Insecta_Siphonaptera_Pulicidae_Ctenocephalides_Ctenocephalides felis
NODE_52057_length_1877_cov_2.596571	CFELIS_NW_020538040.1	99.306	1874	10	2	1	1873	185868972	185867101	0	3386	Eukaryota_Arthropoda_Insecta_Siphonaptera_Pulicidae_Ctenocephalides_Ctenocephalides felis
NODE_52156_length_1875_cov_3.582380	CFELIS_NW_020538040.1	99.68	1876	5	1	1	1875	94247390	94249265	0	3430	Eukaryota_Arthropoda_Insecta_Siphonaptera_Pulicidae_Ctenocephalides_Ctenocephalides felis
NODE_52255_length_1873_cov_10.780069	CFELIS_NW_020538610.1	100	1873	0	0	1	1873	60026	61898	0	3459	Eukaryota_Arthropoda_Insecta_Siphonaptera_Pulicidae_Ctenocephalides_Ctenocephalides felis
NODE_52354_length_1871_cov_8.235092	CFELIS_NW_020536999.1	94.682	771	23	10	1050	1820	9910971	9910219	0	1181	Eukaryota_Arthropoda_Insecta_Siphonaptera_Pulicidae_Ctenocephalides_Ctenocephalides felis
NODE_52453_length_1870_cov_2.522662	CFELIS_NW_020537324.1	99.947	1870	1	0	1	1870	9389759	9387890	0	3448	Eukaryota_Arthropoda_Insecta_Siphonaptera_Pulicidae_Ctenocephalides_Ctenocephalides felis
NODE_52552_length_1868_cov_3.237220	CFELIS_NW_020537758.1	98.324	1074	17	1	1	1073	23229474	23230547	0	1882	Eukaryota_Arthropoda_Insecta_Siphonaptera_Pulicidae_Ctenocephalides_Ctenocephalides felis
NODE_52651_length_1866_cov_3.535940	CFELIS_NW_020537758.1	97.84	648	14	0	1219	1866	57731140	57731787	0	1120	Eukaryota_Arthropoda_Insecta_Siphonaptera_Pulicidae_Ctenocephalides_Ctenocephalides felis
NODE_52750_length_1864_cov_3.092113	CFELIS_NW_020538040.1	92.055	1246	73	13	191	1423	159298369	159297137	0	1729	Eukaryota_Arthropoda_Insecta_Siphonaptera_Pulicidae_Ctenocephalides_Ctenocephalides felis
NODE_52849_length_1862_cov_3.997118	CFELIS_NW_020536999.1	100	1862	0	0	1	1862	13058902	13060763	0	3439	Eukaryota_Arthropoda_Insecta_Siphonaptera_Pulicidae_Ctenocephalides_Ctenocephalides felis
NODE_52948_length_1861_cov_1.329873	CFELIS_NW_020539727.1	99.356	1862	10	2	1	1861	10070812	10072672	0	3371	Eukaryota_Arthropoda_Insecta_Siphonaptera_Pulicidae_Ctenocephalides_Ctenocephalides felis
NODE_53047_length_1858_cov_6.756210	CFELIS_NW_020538040.1	98.87	1859	13	6	1	1858	113035785	113033934	0	3310	Eukaryota_Arthropoda_Insecta_Siphonaptera_Pulicidae_Ctenocephalides_Ctenocephalides felis
NODE_53146_length_1857_cov_2.371676	CFELIS_NW_020538040.1	99.085	1857	10	1	1	1857	22273098	22274947	0	3328	Eukaryota_Arthropoda_Insecta_Siphonaptera_Pulicidae_Ctenocephalides_Ctenocephalides felis
NODE_53245_length_1855_cov_3.115741	CFELIS_NW_020537758.1	92.509	1869	89	20	1	1855	34169108	34167277	0	2628	Eukaryota_Arthropoda_Insecta_Siphonaptera_Pulicidae_Ctenocephalides_Ctenocephalides felis
NODE_53344_length_1853_cov_3.882966	CFELIS_NW_020539726.1	98.813	1854	13	5	1	1853	3671363	3673208	0	3293	Eukaryota_Arthropoda_Insecta_Siphonaptera_Pulicidae_Ctenocephalides_Ctenocephalides felis
NODE_53443_length_1851_cov_3.884571	CFELIS_NW_020537324.1	99.406	1851	10	1	1	1851	41178276	41176427	0	3356	Eukaryota_Arthropoda_Insecta_Siphonaptera_Pulicidae_Ctenocephalides_Ctenocephalides felis
NODE_53542_length_1850_cov_1.747533	CFELIS_NW_020537646.1	99.838	1850	3	0	1	1850	28233547	28235396	0	3400	Eukaryota_Arthropoda_Insecta_Siphonaptera_Pulicidae_Ctenocephalides_Ctenocephalides felis
NODE_53641_length_1848_cov_2.124346	CFELIS_NW_020537646.1	99.567	1849	7	1	1	1848	32480857	32479009	0	3369	Eukaryota_Arthropoda_Insecta_Siphonaptera_Pulicidae_Ctenocephalides_Ctenocephalides felis
NODE_53740_length_1846_cov_2.194881	CFELIS_NW_020539725.1	90.895	659	49	6	10	666	21077157	21077806	0	874	Eukaryota_Arthropoda_Insecta_Siphonaptera_Pulicidae_Ctenocephalides_Ctenocephalides felis
NODE_53839_length_1844_cov_3.352359	CFELIS_NW_020536999.1	89.802	1873	135	36	6	1844	22402570	22400720	0	2350	Eukaryota_Arthropoda_Insecta_Siphonaptera_Pulicidae_Ctenocephalides_Ctenocephalides felis
NODE_53938_length_1842_cov_3.909038	CFELIS_NW_020538040.1	99.837	1842	3	0	1	1842	122884316	122882475	0	3386	Eukaryota_Arthropoda_Insecta_Siphonaptera_Pulicidae_Ctenocephalides_Ctenocephalides felis
NODE_54037_length_1841_cov_1.992415	CFELIS_NW_020538040.1	99.891	1841	2	0	1	1841	145742607	145740767	0	3389	Eukaryota_Arthropoda_Insecta_Siphonaptera_Pulicidae_Ctenocephalides_Ctenocephalides felis
NODE_54136_length_1839_cov_2.198598	CFELIS_NW_020539726.1	95.701	535	22	1	202	735	19516099	19515565	0	859	Eukaryota_Arthropoda_Insecta_Siphonaptera_Pulicidae_Ctenocephalides_Ctenocephalides felis
NODE_54235_length_1837_cov_2.849708	CFELIS_NW_020537324.1	97.807	1459	19	5	1	1449	48625003	48623548	0	2505	Eukaryota_Arthropoda_Insecta_Siphonaptera_Pulicidae_Ctenocephalides_Ctenocephalides felis
NODE_54334_length_1835_cov_3.344848	CFELIS_NW_020538040.1	99.891	1835	0	1	1	1835	99194374	99196206	0	3376	Eukaryota_Arthropoda_Insecta_Siphonaptera_Pulicidae_Ctenocephalides_Ctenocephalides felis
NODE_54433_length_1833_cov_3.616647	CFELIS_NW_020537324.1	99.347	1838	1	2	1	1828	16240672	16242508	0	3317	Eukaryota_Arthropoda_Insecta_Siphonaptera_Pulicidae_Ctenocephalides_Ctenocephalides felis
NODE_54532_length_1831_cov_3.186033	CFELIS_NW_020539727.1	87.437	597	59	9	1122	1705	9960073	9960666	0	673	Eukaryota_Arthropoda_Insecta_Siphonaptera_Pulicidae_Ctenocephalides_Ctenocephalides felis
NODE_54631_length_1829_cov_3.699765	CFELIS_NW_020536200.1	98.152	1840	7	23	1	1829	5539	3716	0	3184	Eukaryota_Arthropoda_Insecta_Siphonaptera_Pulicidae_Ctenocephalides_Ctenocephalides felis
NODE_54730_length_1828_cov_2.418577	CFELIS_NW_020537324.1	91.57	1210	66	16	1	1202	5389161	5387980	0	1637	Eukaryota_Arthropoda_Insecta_Siphonaptera_Pulicidae_Ctenocephalides_Ctenocephalides felis
NODE_54829_length_1826_cov_3.709829	CFELIS_NW_020538040.1	93.453	1833	84	14	1	1826	44896999	44898802	0	2687	Eukaryota_Arthropoda_Insecta_Siphonaptera_Pulicidae_Ctenocephalides_Ctenocephalides felis
NODE_54928_length_1825_cov_1.885159	CFELIS_NW_020537758.1	97.391	1840	33	3	1	1825	20897355	20895516	0	3118	Eukaryota_Arthropoda_Insecta_Siphonaptera_Pulicidae_Ctenocephalides_Ctenocephalides felis
NODE_55027_length_1823_cov_2.579599	CFELIS_NW_020538040.1	93.004	1115	43	18	4	1088	144538971	144540080	0	1594	Eukaryota_Arthropoda_Insecta_Siphonaptera_Pulicidae_Ctenocephalides_Ctenocephalides felis
NODE_55126_length_1821_cov_2.619835	CFELIS_NW_020538040.1	96.931	1629	23	15	204	1821	164231160	164232772	0	2706	Eukaryota_Arthropoda_Insecta_Siphonaptera_Pulicidae_Ctenocephalides_Ctenocephalides felis
NODE_55225_length_1819_cov_3.140071	CFELIS_NW_020537758.1	86.118	814	58	23	1	767	12871971	12872776	0	826	Eukaryota_Arthropoda_Insecta_Siphonaptera_Pulicidae_Ctenocephalides_Ctenocephalides felis
NODE_55324_length_1817_cov_3.610059	CFELIS_NW_020537758.1	98.571	1820	23	2	1	1817	14843285	14845104	0	3214	Eukaryota_Arthropoda_Insecta_Siphonaptera_Pulicidae_Ctenocephalides_Ctenocephalides felis
NODE_55423_length_1816_cov_2.260509	CFELIS_NW_020537758.1	91.64	1842	84	26	1	1816	17650067	17648270	0	2484	Eukaryota_Arthropoda_Insecta_Siphonaptera_Pulicidae_Ctenocephalides_Ctenocephalides felis
NODE_55522_length_1814_cov_2.454653	CFELIS_NW_020538040.1	98.936	658	7	0	1	658	177907471	177906814	0	1177	Eukaryota_Arthropoda_Insecta_Siphonaptera_Pulicidae_Ctenocephalides_Ctenocephalides felis
NODE_55621_length_1812_cov_3.090801	CFELIS_NW_020538040.1	99.669	1812	6	0	1	1812	133455896	133457707	0	3314	Eukaryota_Arthropoda_Insecta_Siphonaptera_Pulicidae_Ctenocephalides_Ctenocephalides felis
NODE_55720_length_1811_cov_1.885392	CFELIS_NW_020537324.1	99.284	1815	9	3	1	1811	43298081	43296267	0	3277	Eukaryota_Arthropoda_Insecta_Siphonaptera_Pulicidae_Ctenocephalides_Ctenocephalides felis
NODE_55819_length_1809_cov_3.230083	CFELIS_NW_020536999.1	98.835	1631	1	1	1	1631	23696735	23695123	0	2891	Eukaryota_Arthropoda_Insecta_Siphonaptera_Pulicidae_Ctenocephalides_Ctenocephalides felis
NODE_55918_length_1807_cov_4.289881	CFELIS_NW_020538040.1	99.059	1807	1	3	1	1807	81748513	81746723	0	3229	Eukaryota_Arthropoda_Insecta_Siphonaptera_Pulicidae_Ctenocephalides_Ctenocephalides felis
NODE_56017_length_1806_cov_2.398451	CFELIS_NW_020536999.1	94.014	1821	60	27	1	1806	58109386	58107600	0	2713	Eukaryota_Arthropoda_Insecta_Siphonaptera_Pulicidae_Ctenocephalides_Ctenocephalides felis
NODE_56116_length_1804_cov_2.612999	CFELIS_NW_020539725.1	95.659	1843	30	6	1	1804	36173848	36175679	0	2915	Eukaryota_Arthropoda_Insecta_Siphonaptera_Pulicidae_Ctenocephalides_Ctenocephalides felis
NODE_56215_length_1802_cov_3.677612	CFELIS_NW_020538040.1	99.612	1803	6	1	1	1802	81748530	81750332	0	3290	Eukaryota_Arthropoda_Insecta_Siphonaptera_Pulicidae_Ctenocephalides_Ctenocephalides felis
NODE_56314_length_1801_cov_2.600956	CFELIS_NW_020537324.1	97.281	1802	34	7	1	1801	11708673	11710460	0	3042	Eukaryota_Arthropoda_Insecta_Siphonaptera_Pulicidae_Ctenocephalides_Ctenocephalides felis
NODE_56413_length_1799_cov_3.885766	CFELIS_NW_020537646.1	88.507	844	74	11	672	1513	30883008	30882186	0	1000	Eukaryota_Arthropoda_Insecta_Siphonaptera_Pulicidae_Ctenocephalides_Ctenocephalides felis
NODE_56512_length_1798_cov_2.609216	CFELIS_NW_020539727.1	99.889	1798	1	1	1	1798	11362978	11361182	0	3308	Eukaryota_Arthropoda_Insecta_Siphonaptera_Pulicidae_Ctenocephalides_Ctenocephalides felis
NODE_56611_length_1796_cov_3.208508	CFELIS_NW_020539725.1	86.173	716	60	18	1010	1713	13887907	13887219	0	737	Eukaryota_Arthropoda_Insecta_Siphonaptera_Pulicidae_Ctenocephalides_Ctenocephalides felis
NODE_56710_length_1794_cov_3.406719	CFELIS_NW_020537324.1	89.804	510	27	10	462	951	52077511	52078015	5.03e-176	630	Eukaryota_Arthropoda_Insecta_Siphonaptera_Pulicidae_Ctenocephalides_Ctenocephalides felis
NODE_56809_length_1792_cov_3.523123	CFELIS_NW_020539724.1	98.717	1792	14	6	1	1792	8451165	8452947	0	3173	Eukaryota_Arthropoda_Insecta_Siphonaptera_Pulicidae_Ctenocephalides_Ctenocephalides felis
NODE_56908_length_1791_cov_2.152644	CFELIS_NW_020538040.1	97.46	1772	23	10	1	1751	7233678	7231908	0	3003	Eukaryota_Arthropoda_Insecta_Siphonaptera_Pulicidae_Ctenocephalides_Ctenocephalides felis
NODE_57007_length_1789_cov_2.770758	CFELIS_NW_020536999.1	92.672	887	57	5	192	1071	38879343	38880228	0	1271	Eukaryota_Arthropoda_Insecta_Siphonaptera_Pulicidae_Ctenocephalides_Ctenocephalides felis
NODE_57106_length_1787_cov_3.606627	CFELIS_NW_020539724.1	98.768	1786	14	3	1	1786	2752264	2754041	0	3169	Eukaryota_Arthropoda_Insecta_Siphonaptera_Pulicidae_Ctenocephalides_Ctenocephalides felis
NODE_57205_length_1786_cov_2.497890	CFELIS_NW_020539725.1	99.664	1786	5	1	1	1786	16426572	16424788	0	3264	Eukaryota_Arthropoda_Insecta_Siphonaptera_Pulicidae_Ctenocephalides_Ctenocephalides felis
NODE_57304_length_1784_cov_3.686180	CFELIS_NW_020537646.1	98.338	1745	18	4	1	1745	11324434	11326167	0	3051	Eukaryota_Arthropoda_Insecta_Siphonaptera_Pulicidae_Ctenocephalides_Ctenocephalides felis
NODE_57403_length_1783_cov_2.098430	CFELIS_NW_020536999.1	99.278	1661	3	3	1	1660	90904833	90903181	0	2992	Eukaryota_Arthropoda_Insecta_Siphonaptera_Pulicidae_Ctenocephalides_Ctenocephalides felis
NODE_57502_length_1781_cov_3.217654	CFELIS_NW_020538040.1	99.719	1781	3	1	1	1781	105354344	105352566	0	3260	Eukaryota_Arthropoda_Insecta_Siphonaptera_Pulicidae_Ctenocephalides_Ctenocephalides felis
NODE_57700_length_1778_cov_2.938219	CFELIS_NW_020537758.1	99.888	1778	2	0	1	1778	33218036	33216259	0	3273	Eukaryota_Arthropoda_Insecta_Siphonaptera_Pulicidae_Ctenocephalides_Ctenocephalides felis
NODE_57799_length_1776_cov_4.011522	CFELIS_NW_020537324.1	95.764	1794	58	6	1	1776	12816803	12818596	0	2876	Eukaryota_Arthropoda_Insecta_Siphonaptera_Pulicidae_Ctenocephalides_Ctenocephalides felis
NODE_57898_length_1775_cov_3.055218	CFELIS_NW_020538754.1	99.1	1778	11	3	1	1775	42603	44378	0	3190	Eukaryota_Arthropoda_Insecta_Siphonaptera_Pulicidae_Ctenocephalides_Ctenocephalides felis
NODE_57997_length_1773_cov_4.834751	CFELIS_NW_020537646.1	97.255	1785	34	9	1	1773	35192076	35193857	0	3011	Eukaryota_Arthropoda_Insecta_Siphonaptera_Pulicidae_Ctenocephalides_Ctenocephalides felis
NODE_58096_length_1772_cov_2.986018	CFELIS_NW_020538040.1	99.605	1772	7	0	1	1772	62110372	62108601	0	3234	Eukaryota_Arthropoda_Insecta_Siphonaptera_Pulicidae_Ctenocephalides_Ctenocephalides felis
NODE_58195_length_1771_cov_2.488443	CFELIS_NW_020537758.1	95.016	1284	38	12	509	1771	14290545	14291823	0	1993	Eukaryota_Arthropoda_Insecta_Siphonaptera_Pulicidae_Ctenocephalides_Ctenocephalides felis
NODE_58294_length_1769_cov_4.245432	CFELIS_NW_020537646.1	87.977	1023	81	23	770	1768	50493464	50492460	0	1170	Eukaryota_Arthropoda_Insecta_Siphonaptera_Pulicidae_Ctenocephalides_Ctenocephalides felis
NODE_58393_length_1768_cov_2.026813	CFELIS_NW_020539725.1	99.548	1768	8	0	1	1768	7447397	7449164	0	3221	Eukaryota_Arthropoda_Insecta_Siphonaptera_Pulicidae_Ctenocephalides_Ctenocephalides felis
NODE_58492_length_1766_cov_2.533252	CFELIS_NW_020537324.1	99.83	1766	3	0	1	1766	54760466	54758701	0	3245	Eukaryota_Arthropoda_Insecta_Siphonaptera_Pulicidae_Ctenocephalides_Ctenocephalides felis
NODE_58591_length_1764_cov_3.553451	CFELIS_NW_020537758.1	96.999	1766	34	14	1	1764	19319771	19318023	0	2950	Eukaryota_Arthropoda_Insecta_Siphonaptera_Pulicidae_Ctenocephalides_Ctenocephalides felis
NODE_58690_length_1763_cov_2.754279	CFELIS_NW_020536999.1	98.647	887	9	3	873	1759	41280076	41279193	0	1568	Eukaryota_Arthropoda_Insecta_Siphonaptera_Pulicidae_Ctenocephalides_Ctenocephalides felis
NODE_58789_length_1761_cov_3.878825	CFELIS_NW_020538040.1	99.746	1575	3	1	1	1574	93956913	93955339	0	2885	Eukaryota_Arthropoda_Insecta_Siphonaptera_Pulicidae_Ctenocephalides_Ctenocephalides felis
NODE_58888_length_1760_cov_1.650949	CFELIS_NW_020537758.1	97.867	797	17	0	120	916	9413387	9412591	0	1378	Eukaryota_Arthropoda_Insecta_Siphonaptera_Pulicidae_Ctenocephalides_Ctenocephalides felis
NODE_58987_length_1758_cov_2.876763	CFELIS_NW_020537646.1	93.52	787	30	4	603	1380	24914830	24914056	0	1151	Eukaryota_Arthropoda_Insecta_Siphonaptera_Pulicidae_Ctenocephalides_Ctenocephalides felis
NODE_59086_length_1757_cov_1.933742	CFELIS_NW_020536999.1	88.779	1613	108	47	169	1753	56113035	56111468	0	1908	Eukaryota_Arthropoda_Insecta_Siphonaptera_Pulicidae_Ctenocephalides_Ctenocephalides felis
NODE_59185_length_1755_cov_2.771499	CFELIS_NW_020537758.1	91.587	1783	86	27	1	1754	39734678	39732931	0	2403	Eukaryota_Arthropoda_Insecta_Siphonaptera_Pulicidae_Ctenocephalides_Ctenocephalides felis
NODE_59284_length_1753_cov_3.536900	CFELIS_NW_020538040.1	99.829	1753	3	0	1	1753	125636041	125634289	0	3221	Eukaryota_Arthropoda_Insecta_Siphonaptera_Pulicidae_Ctenocephalides_Ctenocephalides felis
NODE_59383_length_1751_cov_9.446429	CFELIS_NW_020538040.1	99.886	1752	1	1	1	1751	77894482	77892731	0	3223	Eukaryota_Arthropoda_Insecta_Siphonaptera_Pulicidae_Ctenocephalides_Ctenocephalides felis
NODE_59482_length_1750_cov_2.485521	CFELIS_NW_020539724.1	99.479	1728	3	3	28	1750	12242276	12244002	0	3136	Eukaryota_Arthropoda_Insecta_Siphonaptera_Pulicidae_Ctenocephalides_Ctenocephalides felis
NODE_59581_length_1748_cov_3.147440	CFELIS_NW_020538040.1	89.298	897	40	23	357	1215	78629441	78630319	0	1074	Eukaryota_Arthropoda_Insecta_Siphonaptera_Pulicidae_Ctenocephalides_Ctenocephalides felis
NODE_59680_length_1747_cov_1.624074	CFELIS_NW_020536999.1	88.939	1320	109	21	428	1721	19366572	19367880	0	1594	Eukaryota_Arthropoda_Insecta_Siphonaptera_Pulicidae_Ctenocephalides_Ctenocephalides felis
NODE_59779_length_1745_cov_2.462917	CFELIS_NW_020539726.1	88.854	969	62	28	791	1745	38515990	38516926	0	1149	Eukaryota_Arthropoda_Insecta_Siphonaptera_Pulicidae_Ctenocephalides_Ctenocephalides felis
NODE_59878_length_1743_cov_3.698639	CFELIS_NW_020539725.1	99.885	1743	2	0	1	1743	27079926	27081668	0	3208	Eukaryota_Arthropoda_Insecta_Siphonaptera_Pulicidae_Ctenocephalides_Ctenocephalides felis
NODE_59977_length_1742_cov_2.300929	CFELIS_NW_020536999.1	97.089	1752	38	6	1	1742	49354951	49356699	0	2940	Eukaryota_Arthropoda_Insecta_Siphonaptera_Pulicidae_Ctenocephalides_Ctenocephalides felis
NODE_60076_length_1740_cov_2.718537	CFELIS_NW_020536459.1	99.885	1740	1	1	1	1740	10264	12002	0	3201	Eukaryota_Arthropoda_Insecta_Siphonaptera_Pulicidae_Ctenocephalides_Ctenocephalides felis
NODE_60175_length_1738_cov_3.990689	CFELIS_NW_020538040.1	99.655	1738	1	2	1	1738	130926527	130928259	0	3171	Eukaryota_Arthropoda_Insecta_Siphonaptera_Pulicidae_Ctenocephalides_Ctenocephalides felis
NODE_60274_length_1737_cov_2.837888	CFELIS_NW_020538040.1	99.482	1737	7	2	3	1737	111972359	111970623	0	3157	Eukaryota_Arthropoda_Insecta_Siphonaptera_Pulicidae_Ctenocephalides_Ctenocephalides felis
NODE_60373_length_1736_cov_2.655687	CFELIS_NW_020537324.1	97.421	1745	27	12	1	1736	59848796	59850531	0	2957	Eukaryota_Arthropoda_Insecta_Siphonaptera_Pulicidae_Ctenocephalides_Ctenocephalides felis
NODE_60472_length_1734_cov_3.397013	CFELIS_NW_020539724.1	95.876	1673	29	16	1	1648	19485028	19483371	0	2671	Eukaryota_Arthropoda_Insecta_Siphonaptera_Pulicidae_Ctenocephalides_Ctenocephalides felis
NODE_60571_length_1733_cov_1.624533	CFELIS_NW_020537758.1	92.553	282	15	3	1005	1285	24880948	24881224	1.49e-106	399	Eukaryota_Arthropoda_Insecta_Siphonaptera_Pulicidae_Ctenocephalides_Ctenocephalides felis
NODE_60670_length_1731_cov_2.564838	CFELIS_NW_020538040.1	97.108	1729	25	10	1	1715	146734110	146735827	0	2892	Eukaryota_Arthropoda_Insecta_Siphonaptera_Pulicidae_Ctenocephalides_Ctenocephalides felis
NODE_60769_length_1729_cov_5.438202	CFELIS_NW_020539724.1	98.728	1730	19	2	1	1729	3873445	3871718	0	3070	Eukaryota_Arthropoda_Insecta_Siphonaptera_Pulicidae_Ctenocephalides_Ctenocephalides felis
NODE_60868_length_1728_cov_2.705809	CFELIS_NW_020536999.1	96.09	1739	53	6	1	1728	16074356	16076090	0	2820	Eukaryota_Arthropoda_Insecta_Siphonaptera_Pulicidae_Ctenocephalides_Ctenocephalides felis
NODE_60967_length_1726_cov_3.510944	CFELIS_NW_020539726.1	99.653	1727	3	3	1	1726	22861559	22863283	0	3153	Eukaryota_Arthropoda_Insecta_Siphonaptera_Pulicidae_Ctenocephalides_Ctenocephalides felis
NODE_61066_length_1725_cov_2.581352	CFELIS_NW_020537236.1	97.958	1322	23	3	1	1321	11578	10260	0	2289	Eukaryota_Arthropoda_Insecta_Siphonaptera_Pulicidae_Ctenocephalides_Ctenocephalides felis
NODE_61165_length_1723_cov_3.823935	CFELIS_NW_020537646.1	97.737	1723	24	5	1	1723	29784074	29785781	0	2952	Eukaryota_Arthropoda_Insecta_Siphonaptera_Pulicidae_Ctenocephalides_Ctenocephalides felis
NODE_61264_length_1722_cov_3.126646	CFELIS_NW_020537232.1	99.192	1733	2	4	1	1722	12389	14120	0	3112	Eukaryota_Arthropoda_Insecta_Siphonaptera_Pulicidae_Ctenocephalides_Ctenocephalides felis
NODE_61363_length_1721_cov_2.098494	CFELIS_NW_020536999.1	99.245	1722	8	2	1	1718	35707198	35705478	0	3103	Eukaryota_Arthropoda_Insecta_Siphonaptera_Pulicidae_Ctenocephalides_Ctenocephalides felis
NODE_61462_length_1719_cov_2.779523	CFELIS_NW_020539725.1	98.88	1696	11	4	1	1696	65152233	65150546	0	3020	Eukaryota_Arthropoda_Insecta_Siphonaptera_Pulicidae_Ctenocephalides_Ctenocephalides felis
NODE_61561_length_1717_cov_4.111950	CFELIS_NW_020538040.1	99.884	1717	1	1	1	1717	167925291	167923576	0	3158	Eukaryota_Arthropoda_Insecta_Siphonaptera_Pulicidae_Ctenocephalides_Ctenocephalides felis
NODE_61660_length_1716_cov_2.757080	CFELIS_NW_020539726.1	89.501	1162	82	24	1	1127	35307251	35308407	0	1434	Eukaryota_Arthropoda_Insecta_Siphonaptera_Pulicidae_Ctenocephalides_Ctenocephalides felis
NODE_61759_length_1714_cov_4.318841	CFELIS_NW_020538040.1	100	1714	0	0	1	1714	153086213	153087926	0	3166	Eukaryota_Arthropoda_Insecta_Siphonaptera_Pulicidae_Ctenocephalides_Ctenocephalides felis
NODE_61858_length_1713_cov_2.627995	CFELIS_NW_020536999.1	89.441	1468	95	22	3	1422	31915237	31916692	0	1797	Eukaryota_Arthropoda_Insecta_Siphonaptera_Pulicidae_Ctenocephalides_Ctenocephalides felis
NODE_61957_length_1711_cov_4.188131	CFELIS_NW_020536999.1	82.901	1041	120	33	8	1033	16483406	16484403	0	883	Eukaryota_Arthropoda_Insecta_Siphonaptera_Pulicidae_Ctenocephalides_Ctenocephalides felis
NODE_62056_length_1710_cov_2.901453	CFELIS_NW_020537324.1	99.24	1710	7	1	1	1710	35690223	35688520	0	3081	Eukaryota_Arthropoda_Insecta_Siphonaptera_Pulicidae_Ctenocephalides_Ctenocephalides felis
NODE_62155_length_1709_cov_2.158028	CFELIS_NW_020538014.1	99.708	1710	4	1	1	1709	4914	3205	0	3129	Eukaryota_Arthropoda_Insecta_Siphonaptera_Pulicidae_Ctenocephalides_Ctenocephalides felis
NODE_62254_length_1707_cov_3.489873	CFELIS_NW_020536999.1	87.408	818	70	10	785	1589	47797477	47796680	0	909	Eukaryota_Arthropoda_Insecta_Siphonaptera_Pulicidae_Ctenocephalides_Ctenocephalides felis
NODE_62353_length_1706_cov_2.153262	CFELIS_NW_020536999.1	90.526	1731	117	27	10	1706	20378185	20376468	0	2244	Eukaryota_Arthropoda_Insecta_Siphonaptera_Pulicidae_Ctenocephalides_Ctenocephalides felis
NODE_62452_length_1704_cov_3.064046	CFELIS_NW_020538040.1	98.887	1707	15	4	1	1704	160310832	160309127	0	3044	Eukaryota_Arthropoda_Insecta_Siphonaptera_Pulicidae_Ctenocephalides_Ctenocephalides felis
NODE_62551_length_1703_cov_1.949239	CFELIS_NW_020538040.1	99.119	1703	7	1	1	1703	165712399	165710705	0	3055	Eukaryota_Arthropoda_Insecta_Siphonaptera_Pulicidae_Ctenocephalides_Ctenocephalides felis
NODE_62650_length_1701_cov_3.853240	CFELIS_NW_020538040.1	99.291	564	3	1	1	563	107239901	107240464	0	1018	Eukaryota_Arthropoda_Insecta_Siphonaptera_Pulicidae_Ctenocephalides_Ctenocephalides felis
NODE_62749_length_1700_cov_2.933884	CFELIS_NW_020538040.1	98.413	1260	11	5	450	1700	77908797	77907538	0	2207	Eukaryota_Arthropoda_Insecta_Siphonaptera_Pulicidae_Ctenocephalides_Ctenocephalides felis
NODE_62848_length_1699_cov_1.908397	CFELIS_NW_020537758.1	89.954	1732	75	32	1	1699	34014157	34015822	0	2143	Eukaryota_Arthropoda_Insecta_Siphonaptera_Pulicidae_Ctenocephalides_Ctenocephalides felis
NODE_62947_length_1697_cov_3.390446	CFELIS_NW_020537646.1	99.293	1697	12	0	1	1697	59691118	59689422	0	3068	Eukaryota_Arthropoda_Insecta_Siphonaptera_Pulicidae_Ctenocephalides_Ctenocephalides felis
NODE_63046_length_1696_cov_2.137667	CFELIS_NW_020536999.1	91.871	1710	55	29	1	1649	84425963	84424277	0	2311	Eukaryota_Arthropoda_Insecta_Siphonaptera_Pulicidae_Ctenocephalides_Ctenocephalides felis
NODE_63145_length_1694_cov_3.562859	CFELIS_NW_020538040.1	99.646	1696	0	1	5	1694	97479787	97478092	0	3094	Eukaryota_Arthropoda_Insecta_Siphonaptera_Pulicidae_Ctenocephalides_Ctenocephalides felis
NODE_63244_length_1693_cov_2.634100	CFELIS_NW_020538040.1	99.764	1693	4	0	1	1693	166359208	166357516	0	3105	Eukaryota_Arthropoda_Insecta_Siphonaptera_Pulicidae_Ctenocephalides_Ctenocephalides felis
NODE_63343_length_1691_cov_4.620205	CFELIS_NW_020536999.1	99.822	1689	2	1	1	1688	85363303	85364991	0	3101	Eukaryota_Arthropoda_Insecta_Siphonaptera_Pulicidae_Ctenocephalides_Ctenocephalides felis
NODE_63442_length_1690_cov_2.699296	CFELIS_NW_020537758.1	99.492	787	4	0	1	787	6261404	6262190	0	1432	Eukaryota_Arthropoda_Insecta_Siphonaptera_Pulicidae_Ctenocephalides_Ctenocephalides felis
NODE_63541_length_1688_cov_3.463165	CFELIS_NW_020538040.1	95.991	1696	39	12	1	1688	32339326	32341000	0	2728	Eukaryota_Arthropoda_Insecta_Siphonaptera_Pulicidae_Ctenocephalides_Ctenocephalides felis
NODE_63640_length_1687_cov_2.425000	CFELIS_NW_020538040.1	99.645	1688	5	1	1	1687	51559943	51558256	0	3083	Eukaryota_Arthropoda_Insecta_Siphonaptera_Pulicidae_Ctenocephalides_Ctenocephalides felis
NODE_63739_length_1685_cov_3.865854	CFELIS_NW_020536999.1	87.546	811	66	18	717	1507	62080396	62079601	0	905	Eukaryota_Arthropoda_Insecta_Siphonaptera_Pulicidae_Ctenocephalides_Ctenocephalides felis
NODE_63838_length_1684_cov_2.608863	CFELIS_NW_020537646.1	99.644	1684	6	0	1	1684	3781582	3779899	0	3077	Eukaryota_Arthropoda_Insecta_Siphonaptera_Pulicidae_Ctenocephalides_Ctenocephalides felis
NODE_63937_length_1682_cov_3.786495	CFELIS_NW_020537646.1	84.919	1114	90	43	113	1181	33357380	33356300	0	1055	Eukaryota_Arthropoda_Insecta_Siphonaptera_Pulicidae_Ctenocephalides_Ctenocephalides felis
NODE_64036_length_1681_cov_2.278636	CFELIS_NW_020536999.1	94.702	755	30	6	1	750	62392270	62391521	0	1164	Eukaryota_Arthropoda_Insecta_Siphonaptera_Pulicidae_Ctenocephalides_Ctenocephalides felis
NODE_64135_length_1679_cov_2.747423	CFELIS_NW_020537758.1	97.447	1567	35	5	116	1679	4623319	4621755	0	2667	Eukaryota_Arthropoda_Insecta_Siphonaptera_Pulicidae_Ctenocephalides_Ctenocephalides felis
NODE_64234_length_1677_cov_3.347742	CFELIS_NW_020536999.1	97.502	1281	18	7	1	1273	80961944	80960670	0	2176	Eukaryota_Arthropoda_Insecta_Siphonaptera_Pulicidae_Ctenocephalides_Ctenocephalides felis
NODE_64333_length_1676_cov_2.387347	CFELIS_NW_020536999.1	97.612	1675	33	4	2	1676	59457166	59458833	0	2865	Eukaryota_Arthropoda_Insecta_Siphonaptera_Pulicidae_Ctenocephalides_Ctenocephalides felis
NODE_64432_length_1674_cov_3.330963	CFELIS_NW_020539725.1	99.94	1674	1	0	1	1674	30808528	30806855	0	3086	Eukaryota_Arthropoda_Insecta_Siphonaptera_Pulicidae_Ctenocephalides_Ctenocephalides felis
NODE_64531_length_1673_cov_2.190815	CFELIS_NW_020538040.1	92.537	871	51	7	810	1673	186639131	186639994	0	1236	Eukaryota_Arthropoda_Insecta_Siphonaptera_Pulicidae_Ctenocephalides_Ctenocephalides felis
NODE_64630_length_1671_cov_3.643782	CFELIS_NW_020537758.1	99.761	1671	4	0	1	1671	27909361	27911031	0	3064	Eukaryota_Arthropoda_Insecta_Siphonaptera_Pulicidae_Ctenocephalides_Ctenocephalides felis
NODE_64729_length_1670_cov_2.377187	CFELIS_NW_020538040.1	99.581	1671	6	1	1	1670	80738497	80736827	0	3046	Eukaryota_Arthropoda_Insecta_Siphonaptera_Pulicidae_Ctenocephalides_Ctenocephalides felis
NODE_64828_length_1668_cov_3.656067	CFELIS_NW_020539725.1	92.741	1543	76	18	154	1668	56072716	56071182	0	2196	Eukaryota_Arthropoda_Insecta_Siphonaptera_Pulicidae_Ctenocephalides_Ctenocephalides felis
NODE_64927_length_1667_cov_2.811688	CFELIS_NW_020536999.1	99.7	1668	3	2	1	1667	15534296	15535962	0	3051	Eukaryota_Arthropoda_Insecta_Siphonaptera_Pulicidae_Ctenocephalides_Ctenocephalides felis
NODE_65026_length_1666_cov_2.467186	CFELIS_NW_020539727.1	90.185	703	41	14	332	1009	18991703	18991004	0	891	Eukaryota_Arthropoda_Insecta_Siphonaptera_Pulicidae_Ctenocephalides_Ctenocephalides felis
NODE_65125_length_1664_cov_6.320104	CFELIS_NW_020538296.1	97.613	1676	23	5	1	1664	82865	84535	0	2857	Eukaryota_Arthropoda_Insecta_Siphonaptera_Pulicidae_Ctenocephalides_Ctenocephalides felis
NODE_65224_length_1663_cov_3.063151	CFELIS_NW_020538040.1	99.263	678	5	0	986	1663	2260432	2261109	0	1225	Eukaryota_Arthropoda_Insecta_Siphonaptera_Pulicidae_Ctenocephalides_Ctenocephalides felis
NODE_65323_length_1662_cov_2.719218	CFELIS_NW_020537758.1	99.88	1662	2	0	1	1662	42018026	42019687	0	3059	Eukaryota_Arthropoda_Insecta_Siphonaptera_Pulicidae_Ctenocephalides_Ctenocephalides felis
NODE_65422_length_1661_cov_2.063233	CFELIS_NW_020537324.1	96.796	1186	28	6	485	1661	77299327	77300511	0	1971	Eukaryota_Arthropoda_Insecta_Siphonaptera_Pulicidae_Ctenocephalides_Ctenocephalides felis
NODE_65521_length_1659_cov_3.721279	CFELIS_NW_020538040.1	98.855	1659	1	1	1	1659	155184499	155182859	0	2942	Eukaryota_Arthropoda_Insecta_Siphonaptera_Pulicidae_Ctenocephalides_Ctenocephalides felis
NODE_65620_length_1658_cov_2.461790	CFELIS_NW_020537758.1	84.95	299	39	5	85	382	17629474	17629767	5.35e-76	298	Eukaryota_Arthropoda_Insecta_Siphonaptera_Pulicidae_Ctenocephalides_Ctenocephalides felis
NODE_65719_length_1656_cov_14.880314	CFELIS_NW_020536999.1	96.823	787	11	2	1	773	76923780	76924566	0	1303	Eukaryota_Arthropoda_Insecta_Siphonaptera_Pulicidae_Ctenocephalides_Ctenocephalides felis
NODE_65818_length_1655_cov_2.691099	CFELIS_NW_020539724.1	98.491	1657	22	2	2	1655	9518874	9517218	0	2918	Eukaryota_Arthropoda_Insecta_Siphonaptera_Pulicidae_Ctenocephalides_Ctenocephalides felis
NODE_65917_length_1654_cov_2.247544	CFELIS_NW_020537758.1	95.529	1655	67	5	1	1654	6173770	6172122	0	2639	Eukaryota_Arthropoda_Insecta_Siphonaptera_Pulicidae_Ctenocephalides_Ctenocephalides felis
NODE_66016_length_1653_cov_1.722149	CFELIS_NW_020536999.1	81.801	1621	175	72	35	1601	22287107	22285553	0	1249	Eukaryota_Arthropoda_Insecta_Siphonaptera_Pulicidae_Ctenocephalides_Ctenocephalides felis
NODE_66115_length_1651_cov_2.808399	CFELIS_NW_020536999.1	85.793	725	57	27	952	1651	93741800	93741097	0	726	Eukaryota_Arthropoda_Insecta_Siphonaptera_Pulicidae_Ctenocephalides_Ctenocephalides felis
NODE_66214_length_1650_cov_2.770847	CFELIS_NW_020537324.1	99.758	1650	0	1	1	1650	61634431	61636076	0	3022	Eukaryota_Arthropoda_Insecta_Siphonaptera_Pulicidae_Ctenocephalides_Ctenocephalides felis
NODE_66313_length_1648_cov_5.446417	CFELIS_NW_020538040.1	99.204	1130	7	2	519	1648	11267992	11269119	0	2036	Eukaryota_Arthropoda_Insecta_Siphonaptera_Pulicidae_Ctenocephalides_Ctenocephalides felis
NODE_66412_length_1647_cov_2.562500	CFELIS_NW_020537758.1	97.582	1654	21	6	1	1647	42258498	42256857	0	2815	Eukaryota_Arthropoda_Insecta_Siphonaptera_Pulicidae_Ctenocephalides_Ctenocephalides felis
NODE_66511_length_1646_cov_2.099408	CFELIS_NW_020539726.1	84.786	723	69	18	143	830	27038053	27038769	0	688	Eukaryota_Arthropoda_Insecta_Siphonaptera_Pulicidae_Ctenocephalides_Ctenocephalides felis
NODE_66610_length_1644_cov_3.674357	CFELIS_NW_020537646.1	99.757	1645	3	1	1	1644	53949460	53951104	0	3014	Eukaryota_Arthropoda_Insecta_Siphonaptera_Pulicidae_Ctenocephalides_Ctenocephalides felis
NODE_66709_length_1643_cov_2.517150	CFELIS_NW_020537324.1	99.03	1649	4	8	1	1643	82272150	82270508	0	2946	Eukaryota_Arthropoda_Insecta_Siphonaptera_Pulicidae_Ctenocephalides_Ctenocephalides felis
NODE_66808_length_1641_cov_3.935931	CFELIS_NW_020538040.1	99.147	1641	4	2	1	1641	33986490	33988120	0	2944	Eukaryota_Arthropoda_Insecta_Siphonaptera_Pulicidae_Ctenocephalides_Ctenocephalides felis
NODE_66907_length_1640_cov_3.132188	CFELIS_NW_020538040.1	91.905	210	11	5	1422	1627	123536509	123536302	3.18e-73	289	Eukaryota_Arthropoda_Insecta_Siphonaptera_Pulicidae_Ctenocephalides_Ctenocephalides felis
NODE_67006_length_1639_cov_2.328704	CFELIS_NW_020539725.1	90.468	556	35	11	8	554	60467587	60467041	0	717	Eukaryota_Arthropoda_Insecta_Siphonaptera_Pulicidae_Ctenocephalides_Ctenocephalides felis
NODE_67105_length_1637_cov_3.303974	CFELIS_NW_020539726.1	99.075	1622	12	2	1	1621	3478729	3480348	0	2909	Eukaryota_Arthropoda_Insecta_Siphonaptera_Pulicidae_Ctenocephalides_Ctenocephalides felis
NODE_67204_length_1636_cov_2.347913	CFELIS_NW_020539724.1	85.782	844	72	20	1	824	23542399	23543214	0	850	Eukaryota_Arthropoda_Insecta_Siphonaptera_Pulicidae_Ctenocephalides_Ctenocephalides felis
NODE_67303_length_1634_cov_3.565362	CFELIS_NW_020537324.1	99.508	1627	7	1	9	1634	66744605	66746231	0	2959	Eukaryota_Arthropoda_Insecta_Siphonaptera_Pulicidae_Ctenocephalides_Ctenocephalides felis
NODE_67402_length_1633_cov_3.268260	CFELIS_NW_020536999.1	97.43	1634	32	5	1	1633	18132508	18134132	0	2776	Eukaryota_Arthropoda_Insecta_Siphonaptera_Pulicidae_Ctenocephalides_Ctenocephalides felis
NODE_67501_length_1632_cov_2.189369	CFELIS_NW_020539724.1	84.753	223	21	8	1	214	20451391	20451609	7.05e-50	211	Eukaryota_Arthropoda_Insecta_Siphonaptera_Pulicidae_Ctenocephalides_Ctenocephalides felis
NODE_67600_length_1630_cov_3.361277	CFELIS_NW_020539725.1	99.265	1633	9	3	1	1630	64707192	64705560	0	2946	Eukaryota_Arthropoda_Insecta_Siphonaptera_Pulicidae_Ctenocephalides_Ctenocephalides felis
NODE_67699_length_1629_cov_2.695739	CFELIS_NW_020536999.1	99.468	1504	1	6	1	1502	51466809	51465311	0	2726	Eukaryota_Arthropoda_Insecta_Siphonaptera_Pulicidae_Ctenocephalides_Ctenocephalides felis
NODE_67798_length_1628_cov_1.719520	CFELIS_NW_020539724.1	98.795	1245	15	0	384	1628	8843381	8842137	0	2217	Eukaryota_Arthropoda_Insecta_Siphonaptera_Pulicidae_Ctenocephalides_Ctenocephalides felis
NODE_67897_length_1626_cov_3.794530	CFELIS_NW_020539727.1	99.631	1626	6	0	1	1626	3820340	3818715	0	2970	Eukaryota_Arthropoda_Insecta_Siphonaptera_Pulicidae_Ctenocephalides_Ctenocephalides felis
NODE_67996_length_1625_cov_2.725634	CFELIS_NW_020537758.1	98.347	1633	17	6	1	1625	21045118	21046748	0	2857	Eukaryota_Arthropoda_Insecta_Siphonaptera_Pulicidae_Ctenocephalides_Ctenocephalides felis
NODE_68095_length_1623_cov_3.495321	CFELIS_NW_020538040.1	99.014	1623	15	1	1	1623	83343676	83345297	0	2907	Eukaryota_Arthropoda_Insecta_Siphonaptera_Pulicidae_Ctenocephalides_Ctenocephalides felis
NODE_68194_length_1622_cov_2.385284	CFELIS_NW_020539727.1	98.954	1625	10	4	1	1622	22556274	22557894	0	2900	Eukaryota_Arthropoda_Insecta_Siphonaptera_Pulicidae_Ctenocephalides_Ctenocephalides felis
NODE_68293_length_1620_cov_3.832552	CFELIS_NW_020538040.1	99.8	1498	2	1	120	1617	129451383	129449887	0	2748	Eukaryota_Arthropoda_Insecta_Siphonaptera_Pulicidae_Ctenocephalides_Ctenocephalides felis
NODE_68392_length_1619_cov_2.771448	CFELIS_NW_020538040.1	99.815	1619	3	0	1	1619	101440357	101441975	0	2974	Eukaryota_Arthropoda_Insecta_Siphonaptera_Pulicidae_Ctenocephalides_Ctenocephalides felis
NODE_68491_length_1618_cov_1.913481	CFELIS_NW_020538040.1	95.868	1549	49	8	1	1544	172376755	172378293	0	2492	Eukaryota_Arthropoda_Insecta_Siphonaptera_Pulicidae_Ctenocephalides_Ctenocephalides felis
NODE_68590_length_1616_cov_4.024849	CFELIS_NW_020537646.1	99.752	1612	4	0	1	1612	55770678	55772289	0	2955	Eukaryota_Arthropoda_Insecta_Siphonaptera_Pulicidae_Ctenocephalides_Ctenocephalides felis
NODE_68689_length_1615_cov_2.842070	CFELIS_NW_020539727.1	89.879	1077	63	17	1	1055	9298466	9299518	0	1343	Eukaryota_Arthropoda_Insecta_Siphonaptera_Pulicidae_Ctenocephalides_Ctenocephalides felis
NODE_68788_length_1614_cov_2.350370	CFELIS_NW_020537715.1	88.376	1127	93	26	26	1135	8006	9111	0	1321	Eukaryota_Arthropoda_Insecta_Siphonaptera_Pulicidae_Ctenocephalides_Ctenocephalides felis
NODE_68887_length_1612_cov_4.039731	CFELIS_NW_020539727.1	99.628	1612	5	1	1	1612	10982191	10983801	0	2942	Eukaryota_Arthropoda_Insecta_Siphonaptera_Pulicidae_Ctenocephalides_Ctenocephalides felis
NODE_68986_length_1611_cov_2.682615	CFELIS_NW_020538040.1	95.241	1513	26	18	1	1482	182203849	182205346	0	2353	Eukaryota_Arthropoda_Insecta_Siphonaptera_Pulicidae_Ctenocephalides_Ctenocephalides felis
NODE_69085_length_1610_cov_1.933918	CFELIS_NW_020536999.1	82.158	695	82	25	927	1606	55741084	55740417	2.16e-154	558	Eukaryota_Arthropoda_Insecta_Siphonaptera_Pulicidae_Ctenocephalides_Ctenocephalides felis
NODE_69184_length_1608_cov_5.588116	CFELIS_NW_020537646.1	98.943	1609	13	2	1	1607	10798837	10797231	0	2874	Eukaryota_Arthropoda_Insecta_Siphonaptera_Pulicidae_Ctenocephalides_Ctenocephalides felis
NODE_69283_length_1607_cov_3.417568	CFELIS_NW_020538040.1	99.938	1607	0	1	1	1607	10465366	10463761	0	2961	Eukaryota_Arthropoda_Insecta_Siphonaptera_Pulicidae_Ctenocephalides_Ctenocephalides felis
NODE_69382_length_1606_cov_2.765382	CFELIS_NW_020536999.1	99.937	1590	1	0	1	1590	666748	668337	0	2931	Eukaryota_Arthropoda_Insecta_Siphonaptera_Pulicidae_Ctenocephalides_Ctenocephalides felis
NODE_69481_length_1605_cov_2.390392	CFELIS_NW_020537324.1	99.132	1152	8	2	1	1152	10249874	10251023	0	2071	Eukaryota_Arthropoda_Insecta_Siphonaptera_Pulicidae_Ctenocephalides_Ctenocephalides felis
NODE_69580_length_1603_cov_3.638889	CFELIS_NW_020537646.1	98.752	1603	6	2	1	1603	46100079	46098491	0	2837	Eukaryota_Arthropoda_Insecta_Siphonaptera_Pulicidae_Ctenocephalides_Ctenocephalides felis
NODE_69679_length_1602_cov_2.730169	CFELIS_NW_020537758.1	92.263	517	27	11	1	517	7785197	7784694	0	721	Eukaryota_Arthropoda_Insecta_Siphonaptera_Pulicidae_Ctenocephalides_Ctenocephalides felis
NODE_69778_length_1601_cov_2.272049	CFELIS_NW_020538040.1	90.61	1246	57	40	368	1601	187597332	187596135	0	1598	Eukaryota_Arthropoda_Insecta_Siphonaptera_Pulicidae_Ctenocephalides_Ctenocephalides felis
NODE_69877_length_1600_cov_1.670061	CFELIS_NW_020538040.1	97.252	1601	13	4	1	1600	12710481	12712051	0	2684	Eukaryota_Arthropoda_Insecta_Siphonaptera_Pulicidae_Ctenocephalides_Ctenocephalides felis
NODE_70075_length_1596_cov_4.753574	CFELIS_NW_020538040.1	99.875	1596	2	0	1	1596	52313384	52311789	0	2937	Eukaryota_Arthropoda_Insecta_Siphonaptera_Pulicidae_Ctenocephalides_Ctenocephalides felis
NODE_70174_length_1595_cov_3.215259	CFELIS_NW_020539726.1	92.608	717	31	11	879	1595	22111726	22112420	0	1011	Eukaryota_Arthropoda_Insecta_Siphonaptera_Pulicidae_Ctenocephalides_Ctenocephalides felis
NODE_70273_length_1594_cov_2.577369	CFELIS_NW_020539725.1	98.996	1594	6	3	1	1594	49592661	49594244	0	2846	Eukaryota_Arthropoda_Insecta_Siphonaptera_Pulicidae_Ctenocephalides_Ctenocephalides felis
NODE_70372_length_1593_cov_1.789905	CFELIS_NW_020538040.1	98.579	1548	11	1	46	1593	103486775	103485239	0	2726	Eukaryota_Arthropoda_Insecta_Siphonaptera_Pulicidae_Ctenocephalides_Ctenocephalides felis
NODE_70471_length_1591_cov_3.480191	CFELIS_NW_020537758.1	99.863	1459	2	0	1	1459	44209003	44207545	0	2684	Eukaryota_Arthropoda_Insecta_Siphonaptera_Pulicidae_Ctenocephalides_Ctenocephalides felis
NODE_70570_length_1590_cov_3.008886	CFELIS_NW_020537758.1	99.686	1590	5	0	1	1590	40159301	40157712	0	2909	Eukaryota_Arthropoda_Insecta_Siphonaptera_Pulicidae_Ctenocephalides_Ctenocephalides felis
NODE_70669_length_1589_cov_2.662107	CFELIS_NW_020539725.1	99.874	1589	2	0	1	1589	36514972	36516560	0	2924	Eukaryota_Arthropoda_Insecta_Siphonaptera_Pulicidae_Ctenocephalides_Ctenocephalides felis
NODE_70768_length_1588_cov_1.797399	CFELIS_NW_020539725.1	98.211	1565	8	6	1	1565	17369072	17367528	0	2717	Eukaryota_Arthropoda_Insecta_Siphonaptera_Pulicidae_Ctenocephalides_Ctenocephalides felis
NODE_70867_length_1586_cov_3.775188	CFELIS_NW_020539725.1	99.622	1588	4	1	1	1586	17461574	17463161	0	2898	Eukaryota_Arthropoda_Insecta_Siphonaptera_Pulicidae_Ctenocephalides_Ctenocephalides felis
NODE_70966_length_1585_cov_3.161866	CFELIS_NW_020536999.1	95.124	964	31	6	1	955	88186258	88187214	0	1506	Eukaryota_Arthropoda_Insecta_Siphonaptera_Pulicidae_Ctenocephalides_Ctenocephalides felis
NODE_71065_length_1584_cov_2.609472	CFELIS_NW_020536999.1	91.233	1574	98	25	27	1584	17327598	17329147	0	2106	Eukaryota_Arthropoda_Insecta_Siphonaptera_Pulicidae_Ctenocephalides_Ctenocephalides felis
NODE_71164_length_1583_cov_2.440934	CFELIS_NW_020539726.1	95.449	1582	71	1	2	1583	17582770	17581190	0	2521	Eukaryota_Arthropoda_Insecta_Siphonaptera_Pulicidae_Ctenocephalides_Ctenocephalides felis
NODE_71263_length_1581_cov_3.696699	CFELIS_NW_020538040.1	99.178	1581	12	1	1	1581	113684704	113686283	0	2846	Eukaryota_Arthropoda_Insecta_Siphonaptera_Pulicidae_Ctenocephalides_Ctenocephalides felis
NODE_71362_length_1580_cov_3.010323	CFELIS_NW_020539726.1	99.81	1581	2	1	1	1580	21718685	21720265	0	2902	Eukaryota_Arthropoda_Insecta_Siphonaptera_Pulicidae_Ctenocephalides_Ctenocephalides felis
NODE_71461_length_1579_cov_2.557163	CFELIS_NW_020536999.1	98.002	1602	9	5	1	1579	73684313	73685914	0	2760	Eukaryota_Arthropoda_Insecta_Siphonaptera_Pulicidae_Ctenocephalides_Ctenocephalides felis
NODE_71560_length_1577_cov_5.909655	CFELIS_NW_020537646.1	97.888	1515	28	2	1	1512	47777084	47775571	0	2617	Eukaryota_Arthropoda_Insecta_Siphonaptera_Pulicidae_Ctenocephalides_Ctenocephalides felis
NODE_71659_length_1576_cov_3.814355	CFELIS_NW_020538040.1	99.81	1576	3	0	1	1576	76025524	76027099	0	2894	Eukaryota_Arthropoda_Insecta_Siphonaptera_Pulicidae_Ctenocephalides_Ctenocephalides felis
NODE_71758_length_1575_cov_3.462707	CFELIS_NW_020536999.1	99.803	1522	3	0	1	1522	25721569	25723090	0	2795	Eukaryota_Arthropoda_Insecta_Siphonaptera_Pulicidae_Ctenocephalides_Ctenocephalides felis
NODE_71857_length_1574_cov_2.869385	CFELIS_NW_020536999.1	92.362	1139	45	12	2	1125	93881746	93880635	0	1583	Eukaryota_Arthropoda_Insecta_Siphonaptera_Pulicidae_Ctenocephalides_Ctenocephalides felis
NODE_71956_length_1573_cov_2.476487	CFELIS_NW_020539725.1	98.031	711	13	1	1	711	25287940	25287231	0	1234	Eukaryota_Arthropoda_Insecta_Siphonaptera_Pulicidae_Ctenocephalides_Ctenocephalides felis
NODE_72055_length_1571_cov_3.857341	CFELIS_NW_020539727.1	99.936	1571	1	0	1	1571	8286061	8287631	0	2896	Eukaryota_Arthropoda_Insecta_Siphonaptera_Pulicidae_Ctenocephalides_Ctenocephalides felis
NODE_72154_length_1570_cov_3.154539	CFELIS_NW_020537646.1	84.4	1250	98	40	336	1569	21835006	21833838	0	1138	Eukaryota_Arthropoda_Insecta_Siphonaptera_Pulicidae_Ctenocephalides_Ctenocephalides felis
NODE_72253_length_1569_cov_2.581831	CFELIS_NW_020539725.1	89.635	521	37	10	144	657	64286852	64287362	0	647	Eukaryota_Arthropoda_Insecta_Siphonaptera_Pulicidae_Ctenocephalides_Ctenocephalides felis
NODE_72352_length_1568_cov_2.046495	CFELIS_NW_020538040.1	85.11	591	53	8	599	1163	57545816	57545235	2.7e-158	571	Eukaryota_Arthropoda_Insecta_Siphonaptera_Pulicidae_Ctenocephalides_Ctenocephalides felis
NODE_72550_length_1565_cov_2.926287	CFELIS_NW_020539399.1	98.879	1517	8	4	50	1565	9012	10520	0	2699	Eukaryota_Arthropoda_Insecta_Siphonaptera_Pulicidae_Ctenocephalides_Ctenocephalides felis
NODE_72649_length_1564_cov_2.649269	CFELIS_NW_020537758.1	95.868	1089	37	2	484	1564	24307771	24306683	0	1755	Eukaryota_Arthropoda_Insecta_Siphonaptera_Pulicidae_Ctenocephalides_Ctenocephalides felis
NODE_72748_length_1563_cov_2.511142	CFELIS_NW_020537758.1	98.322	298	4	1	1	298	52719472	52719768	2.75e-143	521	Eukaryota_Arthropoda_Insecta_Siphonaptera_Pulicidae_Ctenocephalides_Ctenocephalides felis
NODE_72847_length_1562_cov_2.236934	CFELIS_NW_020539725.1	92.388	381	24	4	12	391	67652651	67653027	2.72e-148	538	Eukaryota_Arthropoda_Insecta_Siphonaptera_Pulicidae_Ctenocephalides_Ctenocephalides felis
NODE_72946_length_1560_cov_4.364969	CFELIS_NW_020538040.1	99.103	1560	0	1	1	1560	91195144	91193599	0	2791	Eukaryota_Arthropoda_Insecta_Siphonaptera_Pulicidae_Ctenocephalides_Ctenocephalides felis
NODE_73045_length_1559_cov_2.785615	CFELIS_NW_020539726.1	93.006	529	31	3	1	523	10498861	10498333	0	767	Eukaryota_Arthropoda_Insecta_Siphonaptera_Pulicidae_Ctenocephalides_Ctenocephalides felis
NODE_73144_length_1558_cov_2.155136	CFELIS_NW_020539725.1	96.012	652	15	2	2	642	30741270	30741921	0	1050	Eukaryota_Arthropoda_Insecta_Siphonaptera_Pulicidae_Ctenocephalides_Ctenocephalides felis
NODE_73243_length_1556_cov_4.490553	CFELIS_NW_020538040.1	99.743	1556	4	0	1	1556	120621817	120620262	0	2852	Eukaryota_Arthropoda_Insecta_Siphonaptera_Pulicidae_Ctenocephalides_Ctenocephalides felis
NODE_73342_length_1555_cov_3.889356	CFELIS_NW_020538040.1	99.036	1556	13	2	1	1555	148546923	148545369	0	2789	Eukaryota_Arthropoda_Insecta_Siphonaptera_Pulicidae_Ctenocephalides_Ctenocephalides felis
NODE_73441_length_1554_cov_3.586545	CFELIS_NW_020538040.1	99.55	1554	6	1	1	1554	173907536	173905984	0	2830	Eukaryota_Arthropoda_Insecta_Siphonaptera_Pulicidae_Ctenocephalides_Ctenocephalides felis
NODE_73540_length_1553_cov_3.675316	CFELIS_NW_020538040.1	99.807	1554	2	1	1	1553	161124931	161123378	0	2852	Eukaryota_Arthropoda_Insecta_Siphonaptera_Pulicidae_Ctenocephalides_Ctenocephalides felis
NODE_73639_length_1552_cov_3.144561	CFELIS_NW_020538040.1	99.871	1553	0	2	1	1552	113872895	113871344	0	2856	Eukaryota_Arthropoda_Insecta_Siphonaptera_Pulicidae_Ctenocephalides_Ctenocephalides felis
NODE_73738_length_1551_cov_2.775281	CFELIS_NW_020537758.1	95.585	1563	47	8	1	1551	26166619	26165067	0	2484	Eukaryota_Arthropoda_Insecta_Siphonaptera_Pulicidae_Ctenocephalides_Ctenocephalides felis
NODE_73837_length_1549_cov_3.998594	CFELIS_NW_020538040.1	98.386	1549	10	1	1	1549	116194075	116192542	0	2708	Eukaryota_Arthropoda_Insecta_Siphonaptera_Pulicidae_Ctenocephalides_Ctenocephalides felis
NODE_73936_length_1548_cov_3.055595	CFELIS_NW_020536870.1	95.754	1154	32	12	25	1172	24527	25669	0	1844	Eukaryota_Arthropoda_Insecta_Siphonaptera_Pulicidae_Ctenocephalides_Ctenocephalides felis
NODE_74035_length_1547_cov_2.782394	CFELIS_NW_020537324.1	94.058	1565	66	10	1	1547	54736718	54738273	0	2350	Eukaryota_Arthropoda_Insecta_Siphonaptera_Pulicidae_Ctenocephalides_Ctenocephalides felis
NODE_74134_length_1546_cov_2.298802	CFELIS_NW_020536999.1	92.336	535	26	6	1014	1546	64285782	64286303	0	747	Eukaryota_Arthropoda_Insecta_Siphonaptera_Pulicidae_Ctenocephalides_Ctenocephalides felis
NODE_74233_length_1545_cov_1.901975	CFELIS_NW_020537758.1	92.875	1558	76	28	1	1545	42710987	42712522	0	2230	Eukaryota_Arthropoda_Insecta_Siphonaptera_Pulicidae_Ctenocephalides_Ctenocephalides felis
NODE_74332_length_1543_cov_2.914548	CFELIS_NW_020538040.1	98.36	1463	16	5	88	1543	96563671	96565132	0	2562	Eukaryota_Arthropoda_Insecta_Siphonaptera_Pulicidae_Ctenocephalides_Ctenocephalides felis
NODE_74431_length_1542_cov_2.346290	CFELIS_NW_020538040.1	99.092	1542	4	2	1	1542	126618966	126617435	0	2761	Eukaryota_Arthropoda_Insecta_Siphonaptera_Pulicidae_Ctenocephalides_Ctenocephalides felis
NODE_74530_length_1540_cov_4.202406	CFELIS_NW_020537324.1	99.87	1539	0	1	1	1537	11157697	11156159	0	2830	Eukaryota_Arthropoda_Insecta_Siphonaptera_Pulicidae_Ctenocephalides_Ctenocephalides felis
NODE_74629_length_1539_cov_3.461048	CFELIS_NW_020537646.1	97.478	1507	22	8	1	1502	9142071	9140576	0	2558	Eukaryota_Arthropoda_Insecta_Siphonaptera_Pulicidae_Ctenocephalides_Ctenocephalides felis
NODE_74728_length_1538_cov_2.571935	CFELIS_NW_020537758.1	95.252	1032	21	15	478	1504	11674293	11675301	0	1609	Eukaryota_Arthropoda_Insecta_Siphonaptera_Pulicidae_Ctenocephalides_Ctenocephalides felis
NODE_74827_length_1537_cov_2.018440	CFELIS_NW_020538040.1	97.55	1551	19	6	2	1537	26871185	26869639	0	2636	Eukaryota_Arthropoda_Insecta_Siphonaptera_Pulicidae_Ctenocephalides_Ctenocephalides felis
NODE_74926_length_1535_cov_3.509943	CFELIS_NW_020537646.1	99.87	1535	2	0	1	1535	57146126	57147660	0	2824	Eukaryota_Arthropoda_Insecta_Siphonaptera_Pulicidae_Ctenocephalides_Ctenocephalides felis
NODE_75025_length_1534_cov_3.637527	CFELIS_NW_020537646.1	99.739	1534	4	0	1	1534	50006453	50004920	0	2811	Eukaryota_Arthropoda_Insecta_Siphonaptera_Pulicidae_Ctenocephalides_Ctenocephalides felis
NODE_75124_length_1533_cov_3.044808	CFELIS_NW_020538040.1	99.935	1533	1	0	1	1533	166878030	166879562	0	2826	Eukaryota_Arthropoda_Insecta_Siphonaptera_Pulicidae_Ctenocephalides_Ctenocephalides felis
NODE_75223_length_1532_cov_2.717438	CFELIS_NW_020537646.1	99.347	1532	3	1	1	1532	14174780	14173256	0	2767	Eukaryota_Arthropoda_Insecta_Siphonaptera_Pulicidae_Ctenocephalides_Ctenocephalides felis
NODE_75322_length_1531_cov_2.273504	CFELIS_NW_020537324.1	92.018	1541	70	24	1	1531	71147056	71145559	0	2115	Eukaryota_Arthropoda_Insecta_Siphonaptera_Pulicidae_Ctenocephalides_Ctenocephalides felis
NODE_75421_length_1530_cov_1.760513	CFELIS_NW_020538040.1	99.935	1530	1	0	1	1530	38687610	38686081	0	2820	Eukaryota_Arthropoda_Insecta_Siphonaptera_Pulicidae_Ctenocephalides_Ctenocephalides felis
NODE_75520_length_1528_cov_3.568879	CFELIS_NW_020538040.1	99.869	1528	2	0	1	1528	25891755	25893282	0	2811	Eukaryota_Arthropoda_Insecta_Siphonaptera_Pulicidae_Ctenocephalides_Ctenocephalides felis
NODE_75619_length_1527_cov_2.784286	CFELIS_NW_020536999.1	90.909	1386	80	25	113	1460	51030175	51028798	0	1820	Eukaryota_Arthropoda_Insecta_Siphonaptera_Pulicidae_Ctenocephalides_Ctenocephalides felis
NODE_75718_length_1526_cov_2.590422	CFELIS_NW_020538040.1	99.738	1525	1	1	1	1525	88642939	88641418	0	2791	Eukaryota_Arthropoda_Insecta_Siphonaptera_Pulicidae_Ctenocephalides_Ctenocephalides felis
NODE_75817_length_1525_cov_1.709585	CFELIS_NW_020537324.1	99.148	1525	13	0	1	1525	49743249	49744773	0	2745	Eukaryota_Arthropoda_Insecta_Siphonaptera_Pulicidae_Ctenocephalides_Ctenocephalides felis
NODE_75916_length_1523_cov_4.012894	CFELIS_NW_020537758.1	99.803	1524	2	1	1	1523	32837642	32836119	0	2796	Eukaryota_Arthropoda_Insecta_Siphonaptera_Pulicidae_Ctenocephalides_Ctenocephalides felis
NODE_76015_length_1522_cov_3.277419	CFELIS_NW_020538040.1	99.474	1522	4	2	1	1522	89192186	89193703	0	2763	Eukaryota_Arthropoda_Insecta_Siphonaptera_Pulicidae_Ctenocephalides_Ctenocephalides felis
NODE_76114_length_1521_cov_2.840746	CFELIS_NW_020539724.1	96.805	1158	14	3	1	1139	18105995	18107148	0	1912	Eukaryota_Arthropoda_Insecta_Siphonaptera_Pulicidae_Ctenocephalides_Ctenocephalides felis
NODE_76213_length_1520_cov_2.543431	CFELIS_NW_020538040.1	94.326	1357	32	15	1	1314	172771798	172773152	0	2037	Eukaryota_Arthropoda_Insecta_Siphonaptera_Pulicidae_Ctenocephalides_Ctenocephalides felis
NODE_76312_length_1519_cov_1.609195	CFELIS_NW_020539507.1	87.879	99	12	0	1193	1291	1285	1187	1.47e-21	117	Eukaryota_Arthropoda_Insecta_Siphonaptera_Pulicidae_Ctenocephalides_Ctenocephalides felis
NODE_76411_length_1517_cov_3.589209	CFELIS_NW_020537324.1	95.848	1132	36	3	1	1121	9067876	9066745	0	1820	Eukaryota_Arthropoda_Insecta_Siphonaptera_Pulicidae_Ctenocephalides_Ctenocephalides felis
NODE_76510_length_1516_cov_3.463643	CFELIS_NW_020537959.1	92.953	1561	57	19	1	1516	7710	9262	0	2224	Eukaryota_Arthropoda_Insecta_Siphonaptera_Pulicidae_Ctenocephalides_Ctenocephalides felis
NODE_76609_length_1515_cov_2.965418	CFELIS_NW_020536999.1	99.802	1009	0	2	508	1515	87456460	87455453	0	1851	Eukaryota_Arthropoda_Insecta_Siphonaptera_Pulicidae_Ctenocephalides_Ctenocephalides felis
NODE_76807_length_1513_cov_1.665945	CFELIS_NW_020539727.1	89.566	1198	78	29	33	1223	18428857	18427700	0	1476	Eukaryota_Arthropoda_Insecta_Siphonaptera_Pulicidae_Ctenocephalides_Ctenocephalides felis
NODE_76906_length_1511_cov_3.768786	CFELIS_NW_020537758.1	85.042	595	67	19	1	583	40264373	40264957	9.27e-163	586	Eukaryota_Arthropoda_Insecta_Siphonaptera_Pulicidae_Ctenocephalides_Ctenocephalides felis
NODE_77005_length_1510_cov_3.459870	CFELIS_NW_020538040.1	99.338	1510	8	2	1	1510	429053	430560	0	2732	Eukaryota_Arthropoda_Insecta_Siphonaptera_Pulicidae_Ctenocephalides_Ctenocephalides felis
NODE_77104_length_1509_cov_2.722865	CFELIS_NW_020539725.1	96.272	751	12	6	773	1509	36329261	36328513	0	1218	Eukaryota_Arthropoda_Insecta_Siphonaptera_Pulicidae_Ctenocephalides_Ctenocephalides felis
NODE_77203_length_1508_cov_2.475018	CFELIS_NW_020537324.1	86.797	1333	105	45	5	1304	17359929	17361223	0	1421	Eukaryota_Arthropoda_Insecta_Siphonaptera_Pulicidae_Ctenocephalides_Ctenocephalides felis
NODE_77302_length_1507_cov_1.860145	CFELIS_NW_020536999.1	82.565	803	92	31	1	783	16200446	16201220	0	664	Eukaryota_Arthropoda_Insecta_Siphonaptera_Pulicidae_Ctenocephalides_Ctenocephalides felis
NODE_77401_length_1505_cov_4.417997	CFELIS_NW_020539725.1	99.734	1505	4	0	1	1505	49071088	49072592	0	2758	Eukaryota_Arthropoda_Insecta_Siphonaptera_Pulicidae_Ctenocephalides_Ctenocephalides felis
NODE_77500_length_1504_cov_4.383442	CFELIS_NW_020538040.1	99.867	1504	2	0	1	1504	119418600	119417097	0	2767	Eukaryota_Arthropoda_Insecta_Siphonaptera_Pulicidae_Ctenocephalides_Ctenocephalides felis
NODE_77599_length_1503_cov_3.791424	CFELIS_NW_020538040.1	99.8	1503	3	0	1	1503	96676505	96675003	0	2760	Eukaryota_Arthropoda_Insecta_Siphonaptera_Pulicidae_Ctenocephalides_Ctenocephalides felis
NODE_77698_length_1502_cov_2.979636	CFELIS_NW_020537324.1	99.734	1502	4	0	1	1502	2241478	2242979	0	2752	Eukaryota_Arthropoda_Insecta_Siphonaptera_Pulicidae_Ctenocephalides_Ctenocephalides felis
NODE_77797_length_1501_cov_2.295488	CFELIS_NW_020539726.1	90.657	1445	62	27	84	1499	24143837	24142437	0	1853	Eukaryota_Arthropoda_Insecta_Siphonaptera_Pulicidae_Ctenocephalides_Ctenocephalides felis
NODE_77896_length_1499_cov_8.081633	CFELIS_NW_020536999.1	99.066	1499	4	1	1	1499	72563233	72564721	0	2682	Eukaryota_Arthropoda_Insecta_Siphonaptera_Pulicidae_Ctenocephalides_Ctenocephalides felis
NODE_77995_length_1498_cov_4.480671	CFELIS_NW_020538040.1	96.377	1518	33	7	1	1498	150686275	150684760	0	2479	Eukaryota_Arthropoda_Insecta_Siphonaptera_Pulicidae_Ctenocephalides_Ctenocephalides felis
NODE_78094_length_1497_cov_3.058394	CFELIS_NW_020536514.1	98.865	1498	14	3	1	1497	8624	10119	0	2669	Eukaryota_Arthropoda_Insecta_Siphonaptera_Pulicidae_Ctenocephalides_Ctenocephalides felis
NODE_78193_length_1496_cov_3.028488	CFELIS_NW_020539725.1	98.489	1456	4	6	1	1442	18207700	18209151	0	2551	Eukaryota_Arthropoda_Insecta_Siphonaptera_Pulicidae_Ctenocephalides_Ctenocephalides felis
NODE_78292_length_1495_cov_2.401316	CFELIS_NW_020539726.1	100	1495	0	0	1	1495	21088939	21087445	0	2761	Eukaryota_Arthropoda_Insecta_Siphonaptera_Pulicidae_Ctenocephalides_Ctenocephalides felis
NODE_78391_length_1494_cov_2.094367	CFELIS_NW_020539727.1	98.862	1494	11	6	1	1494	8499831	8501318	0	2660	Eukaryota_Arthropoda_Insecta_Siphonaptera_Pulicidae_Ctenocephalides_Ctenocephalides felis
NODE_78490_length_1493_cov_1.984627	CFELIS_NW_020536999.1	86.138	1248	108	27	302	1493	50530310	50529072	0	1286	Eukaryota_Arthropoda_Insecta_Siphonaptera_Pulicidae_Ctenocephalides_Ctenocephalides felis
NODE_78589_length_1491_cov_3.816716	CFELIS_NW_020538040.1	99.329	1491	10	0	1	1491	35675968	35674478	0	2699	Eukaryota_Arthropoda_Insecta_Siphonaptera_Pulicidae_Ctenocephalides_Ctenocephalides felis
NODE_78688_length_1490_cov_2.936904	CFELIS_NW_020536999.1	99.799	1490	3	0	1	1490	75367403	75365914	0	2736	Eukaryota_Arthropoda_Insecta_Siphonaptera_Pulicidae_Ctenocephalides_Ctenocephalides felis
NODE_78787_length_1489_cov_2.425110	CFELIS_NW_020539725.1	95.172	1512	48	17	1	1489	37310352	37311861	0	2364	Eukaryota_Arthropoda_Insecta_Siphonaptera_Pulicidae_Ctenocephalides_Ctenocephalides felis
NODE_78886_length_1488_cov_2.163115	CFELIS_NW_020538040.1	97.043	1488	15	9	1	1488	9593959	9592501	0	2477	Eukaryota_Arthropoda_Insecta_Siphonaptera_Pulicidae_Ctenocephalides_Ctenocephalides felis
NODE_78985_length_1487_cov_2.257353	CFELIS_NW_020537758.1	86.596	1134	124	17	4	1129	55017126	55018239	0	1227	Eukaryota_Arthropoda_Insecta_Siphonaptera_Pulicidae_Ctenocephalides_Ctenocephalides felis
NODE_79084_length_1486_cov_1.729213	CFELIS_NW_020539726.1	98.048	1486	14	3	1	1486	12805241	12803771	0	2569	Eukaryota_Arthropoda_Insecta_Siphonaptera_Pulicidae_Ctenocephalides_Ctenocephalides felis
NODE_79183_length_1484_cov_3.610906	CFELIS_NW_020537758.1	99.461	1484	8	0	1	1484	26954294	26955777	0	2697	Eukaryota_Arthropoda_Insecta_Siphonaptera_Pulicidae_Ctenocephalides_Ctenocephalides felis
NODE_79282_length_1483_cov_3.542035	CFELIS_NW_020538040.1	99.797	1475	3	0	9	1483	36999294	37000768	0	2708	Eukaryota_Arthropoda_Insecta_Siphonaptera_Pulicidae_Ctenocephalides_Ctenocephalides felis
NODE_79381_length_1482_cov_2.580812	CFELIS_NW_020538040.1	99.532	1282	4	2	202	1482	164041607	164042887	0	2333	Eukaryota_Arthropoda_Insecta_Siphonaptera_Pulicidae_Ctenocephalides_Ctenocephalides felis
NODE_79480_length_1481_cov_2.495569	CFELIS_NW_020537758.1	99.797	1481	3	0	1	1481	52984326	52985806	0	2719	Eukaryota_Arthropoda_Insecta_Siphonaptera_Pulicidae_Ctenocephalides_Ctenocephalides felis
NODE_79579_length_1480_cov_2.084257	CFELIS_NW_020537324.1	99.73	1480	2	1	1	1480	64852275	64853752	0	2710	Eukaryota_Arthropoda_Insecta_Siphonaptera_Pulicidae_Ctenocephalides_Ctenocephalides felis
NODE_79678_length_1479_cov_1.532544	CFELIS_NW_020536999.1	99.254	1475	10	1	1	1475	66656245	66654772	0	2662	Eukaryota_Arthropoda_Insecta_Siphonaptera_Pulicidae_Ctenocephalides_Ctenocephalides felis
NODE_79777_length_1478_cov_1.789785	CFELIS_NW_020538040.1	91.096	1359	82	24	147	1476	170112038	170113386	0	1803	Eukaryota_Arthropoda_Insecta_Siphonaptera_Pulicidae_Ctenocephalides_Ctenocephalides felis
NODE_79876_length_1476_cov_20.358784	CFELIS_NW_020538040.1	99.188	1477	5	4	4	1476	127590505	127589032	0	2654	Eukaryota_Arthropoda_Insecta_Siphonaptera_Pulicidae_Ctenocephalides_Ctenocephalides felis
NODE_79975_length_1475_cov_3.521513	CFELIS_NW_020538040.1	85.515	359	42	6	892	1243	14441121	14440766	1.28e-96	366	Eukaryota_Arthropoda_Insecta_Siphonaptera_Pulicidae_Ctenocephalides_Ctenocephalides felis
NODE_80074_length_1474_cov_2.850780	CFELIS_NW_020537646.1	99.186	1474	12	0	1	1474	12281270	12282743	0	2656	Eukaryota_Arthropoda_Insecta_Siphonaptera_Pulicidae_Ctenocephalides_Ctenocephalides felis
NODE_80173_length_1473_cov_2.802377	CFELIS_NW_020537758.1	95.235	1511	31	20	1	1473	6326768	6328275	0	2353	Eukaryota_Arthropoda_Insecta_Siphonaptera_Pulicidae_Ctenocephalides_Ctenocephalides felis
NODE_80272_length_1472_cov_2.183643	CFELIS_NW_020536999.1	90.537	1490	71	28	29	1472	45964810	45966275	0	1906	Eukaryota_Arthropoda_Insecta_Siphonaptera_Pulicidae_Ctenocephalides_Ctenocephalides felis
NODE_80371_length_1471_cov_1.988095	CFELIS_NW_020537646.1	86.427	1282	120	29	223	1471	17267802	17269062	0	1354	Eukaryota_Arthropoda_Insecta_Siphonaptera_Pulicidae_Ctenocephalides_Ctenocephalides felis
NODE_80470_length_1469_cov_4.134128	CFELIS_NW_020539724.1	99.524	1051	5	0	1	1051	18019369	18020419	0	1914	Eukaryota_Arthropoda_Insecta_Siphonaptera_Pulicidae_Ctenocephalides_Ctenocephalides felis
NODE_80569_length_1468_cov_3.491424	CFELIS_NW_020536999.1	88.75	80	9	0	105	184	60744641	60744562	5.14e-16	99	Eukaryota_Arthropoda_Insecta_Siphonaptera_Pulicidae_Ctenocephalides_Ctenocephalides felis
NODE_80668_length_1467_cov_3.091791	CFELIS_NW_020539725.1	96.663	899	25	4	500	1395	58088498	58089394	0	1489	Eukaryota_Arthropoda_Insecta_Siphonaptera_Pulicidae_Ctenocephalides_Ctenocephalides felis
NODE_80767_length_1466_cov_2.816281	CFELIS_NW_020536999.1	98.163	1470	23	2	1	1466	6371400	6372869	0	2562	Eukaryota_Arthropoda_Insecta_Siphonaptera_Pulicidae_Ctenocephalides_Ctenocephalides felis
NODE_80866_length_1465_cov_2.668161	CFELIS_NW_020538040.1	99.59	1465	6	0	1	1465	114217315	114218779	0	2673	Eukaryota_Arthropoda_Insecta_Siphonaptera_Pulicidae_Ctenocephalides_Ctenocephalides felis
NODE_80965_length_1464_cov_1.848168	CFELIS_NW_020537646.1	92.998	1014	46	15	446	1457	46186688	46185698	0	1456	Eukaryota_Arthropoda_Insecta_Siphonaptera_Pulicidae_Ctenocephalides_Ctenocephalides felis
NODE_81064_length_1463_cov_1.853293	CFELIS_NW_020539727.1	91.901	568	38	4	899	1463	21164529	21165091	0	787	Eukaryota_Arthropoda_Insecta_Siphonaptera_Pulicidae_Ctenocephalides_Ctenocephalides felis
NODE_81163_length_1462_cov_1.983521	CFELIS_NW_020539725.1	99.456	919	2	3	1	918	23989728	23990644	0	1666	Eukaryota_Arthropoda_Insecta_Siphonaptera_Pulicidae_Ctenocephalides_Ctenocephalides felis
NODE_81262_length_1461_cov_1.917541	CFELIS_NW_020536999.1	92.652	1116	63	9	277	1392	91717032	91715936	0	1589	Eukaryota_Arthropoda_Insecta_Siphonaptera_Pulicidae_Ctenocephalides_Ctenocephalides felis
NODE_81361_length_1459_cov_5.020270	CFELIS_NW_020537758.1	88.018	1110	89	16	360	1459	1723217	1722142	0	1273	Eukaryota_Arthropoda_Insecta_Siphonaptera_Pulicidae_Ctenocephalides_Ctenocephalides felis
NODE_81460_length_1458_cov_4.205109	CFELIS_NW_020536999.1	92.09	885	64	4	1	883	93920664	93919784	0	1242	Eukaryota_Arthropoda_Insecta_Siphonaptera_Pulicidae_Ctenocephalides_Ctenocephalides felis
NODE_81559_length_1457_cov_3.787970	CFELIS_NW_020537324.1	99.044	1464	7	1	1	1457	45997422	45998885	0	2619	Eukaryota_Arthropoda_Insecta_Siphonaptera_Pulicidae_Ctenocephalides_Ctenocephalides felis
NODE_81658_length_1456_cov_3.352144	CFELIS_NW_020537324.1	84.713	1413	74	55	124	1456	73597700	73599050	0	1282	Eukaryota_Arthropoda_Insecta_Siphonaptera_Pulicidae_Ctenocephalides_Ctenocephalides felis
NODE_81757_length_1455_cov_3.140813	CFELIS_NW_020537324.1	98.901	1456	8	2	1	1455	1976180	1974732	0	2593	Eukaryota_Arthropoda_Insecta_Siphonaptera_Pulicidae_Ctenocephalides_Ctenocephalides felis
NODE_81856_length_1454_cov_3.079126	CFELIS_NW_020537646.1	99.252	936	7	0	519	1454	59799472	59800407	0	1690	Eukaryota_Arthropoda_Insecta_Siphonaptera_Pulicidae_Ctenocephalides_Ctenocephalides felis
NODE_81955_length_1453_cov_3.179487	CFELIS_NW_020537646.1	95.957	742	26	3	106	844	8414361	8413621	0	1201	Eukaryota_Arthropoda_Insecta_Siphonaptera_Pulicidae_Ctenocephalides_Ctenocephalides felis
NODE_82054_length_1452_cov_2.638491	CFELIS_NW_020538040.1	99.656	1454	3	2	1	1452	147995691	147997144	0	2656	Eukaryota_Arthropoda_Insecta_Siphonaptera_Pulicidae_Ctenocephalides_Ctenocephalides felis
NODE_82153_length_1451_cov_2.577039	CFELIS_NW_020538040.1	95.53	1454	53	7	1	1451	11718412	11719856	0	2314	Eukaryota_Arthropoda_Insecta_Siphonaptera_Pulicidae_Ctenocephalides_Ctenocephalides felis
NODE_82252_length_1450_cov_2.253212	CFELIS_NW_020538040.1	93.437	1478	58	15	1	1450	170372381	170370915	0	2156	Eukaryota_Arthropoda_Insecta_Siphonaptera_Pulicidae_Ctenocephalides_Ctenocephalides felis
NODE_82351_length_1449_cov_2.097579	CFELIS_NW_020536999.1	89.984	609	30	16	858	1449	42895902	42896496	0	758	Eukaryota_Arthropoda_Insecta_Siphonaptera_Pulicidae_Ctenocephalides_Ctenocephalides felis
NODE_82450_length_1448_cov_1.759273	CFELIS_NW_020537324.1	99.448	1448	8	0	1	1448	55906088	55907535	0	2630	Eukaryota_Arthropoda_Insecta_Siphonaptera_Pulicidae_Ctenocephalides_Ctenocephalides felis
NODE_82549_length_1447_cov_1.882576	CFELIS_NW_020538040.1	98.686	1446	11	3	1	1445	44591132	44589694	0	2558	Eukaryota_Arthropoda_Insecta_Siphonaptera_Pulicidae_Ctenocephalides_Ctenocephalides felis
NODE_82648_length_1445_cov_20.336874	CFELIS_NW_020536999.1	99.655	1449	1	1	1	1445	25597928	25599376	0	2645	Eukaryota_Arthropoda_Insecta_Siphonaptera_Pulicidae_Ctenocephalides_Ctenocephalides felis
NODE_82747_length_1444_cov_3.374336	CFELIS_NW_020539725.1	84.96	1496	144	48	1	1440	34435893	34437363	0	1441	Eukaryota_Arthropoda_Insecta_Siphonaptera_Pulicidae_Ctenocephalides_Ctenocephalides felis
NODE_82846_length_1443_cov_3.471125	CFELIS_NW_020537324.1	99.379	1450	1	3	1	1443	44566927	44565479	0	2621	Eukaryota_Arthropoda_Insecta_Siphonaptera_Pulicidae_Ctenocephalides_Ctenocephalides felis
NODE_82945_length_1442_cov_3.290494	CFELIS_NW_020536999.1	98.682	1442	6	5	1	1442	38164389	38165817	0	2545	Eukaryota_Arthropoda_Insecta_Siphonaptera_Pulicidae_Ctenocephalides_Ctenocephalides felis
NODE_83044_length_1441_cov_2.863014	CFELIS_NW_020536999.1	99.515	1442	6	1	1	1441	24483951	24485392	0	2623	Eukaryota_Arthropoda_Insecta_Siphonaptera_Pulicidae_Ctenocephalides_Ctenocephalides felis
NODE_83143_length_1440_cov_2.683168	CFELIS_NW_020536999.1	97.374	1447	14	11	1	1440	13314421	13312992	0	2440	Eukaryota_Arthropoda_Insecta_Siphonaptera_Pulicidae_Ctenocephalides_Ctenocephalides felis
NODE_83242_length_1439_cov_2.618902	CFELIS_NW_020539224.1	98.333	1440	6	4	1	1439	13570	12148	0	2510	Eukaryota_Arthropoda_Insecta_Siphonaptera_Pulicidae_Ctenocephalides_Ctenocephalides felis
NODE_83341_length_1438_cov_2.421815	CFELIS_NW_020537324.1	83.302	1060	113	29	423	1434	61844788	61843745	0	918	Eukaryota_Arthropoda_Insecta_Siphonaptera_Pulicidae_Ctenocephalides_Ctenocephalides felis
NODE_83440_length_1437_cov_2.372519	CFELIS_NW_020537324.1	93.944	1453	54	20	1	1437	56396722	56395288	0	2165	Eukaryota_Arthropoda_Insecta_Siphonaptera_Pulicidae_Ctenocephalides_Ctenocephalides felis
NODE_83539_length_1436_cov_2.172651	CFELIS_NW_020539726.1	87.004	277	22	7	1144	1420	41183399	41183661	1.28e-76	300	Eukaryota_Arthropoda_Insecta_Siphonaptera_Pulicidae_Ctenocephalides_Ctenocephalides felis
NODE_83638_length_1435_cov_2.245413	CFELIS_NW_020537646.1	99.509	1427	2	2	14	1435	2731671	2730245	0	2591	Eukaryota_Arthropoda_Insecta_Siphonaptera_Pulicidae_Ctenocephalides_Ctenocephalides felis
NODE_83737_length_1434_cov_2.279265	CFELIS_NW_020539726.1	80.462	476	69	20	888	1358	38402325	38402781	2.1e-89	342	Eukaryota_Arthropoda_Insecta_Siphonaptera_Pulicidae_Ctenocephalides_Ctenocephalides felis
NODE_83836_length_1433_cov_2.534456	CFELIS_NW_020537324.1	94.9	902	41	3	536	1433	82008102	82009002	0	1406	Eukaryota_Arthropoda_Insecta_Siphonaptera_Pulicidae_Ctenocephalides_Ctenocephalides felis
NODE_83935_length_1432_cov_2.416858	CFELIS_NW_020539726.1	100	875	0	0	527	1401	39762731	39761857	0	1616	Eukaryota_Arthropoda_Insecta_Siphonaptera_Pulicidae_Ctenocephalides_Ctenocephalides felis
NODE_84034_length_1431_cov_2.440951	CFELIS_NW_020539603.1	89.831	590	37	10	309	883	5314	5895	0	736	Eukaryota_Arthropoda_Insecta_Siphonaptera_Pulicidae_Ctenocephalides_Ctenocephalides felis
NODE_84133_length_1430_cov_2.297774	CFELIS_NW_020537324.1	97.348	1433	33	5	1	1429	77946440	77947871	0	2431	Eukaryota_Arthropoda_Insecta_Siphonaptera_Pulicidae_Ctenocephalides_Ctenocephalides felis
NODE_84232_length_1429_cov_2.035330	CFELIS_NW_020538040.1	84.615	559	65	9	712	1250	134315537	134314980	8.94e-148	536	Eukaryota_Arthropoda_Insecta_Siphonaptera_Pulicidae_Ctenocephalides_Ctenocephalides felis
NODE_84331_length_1428_cov_2.059185	CFELIS_NW_020538040.1	99.79	1428	2	1	1	1428	133444690	133443264	0	2619	Eukaryota_Arthropoda_Insecta_Siphonaptera_Pulicidae_Ctenocephalides_Ctenocephalides felis
NODE_84430_length_1427_cov_1.893846	CFELIS_NW_020539725.1	82.353	1445	162	49	1	1400	58539986	58541382	0	1170	Eukaryota_Arthropoda_Insecta_Siphonaptera_Pulicidae_Ctenocephalides_Ctenocephalides felis
NODE_84529_length_1425_cov_4.198767	CFELIS_NW_020537324.1	95.721	1075	28	6	1	1064	69803280	69802213	0	1714	Eukaryota_Arthropoda_Insecta_Siphonaptera_Pulicidae_Ctenocephalides_Ctenocephalides felis
NODE_84628_length_1424_cov_4.858905	CFELIS_NW_020537646.1	98.563	1392	15	2	1	1391	8195788	8194401	0	2455	Eukaryota_Arthropoda_Insecta_Siphonaptera_Pulicidae_Ctenocephalides_Ctenocephalides felis
NODE_84727_length_1423_cov_3.489969	CFELIS_NW_020537758.1	93.471	1256	43	15	179	1423	25116037	25117264	0	1829	Eukaryota_Arthropoda_Insecta_Siphonaptera_Pulicidae_Ctenocephalides_Ctenocephalides felis
NODE_84826_length_1422_cov_3.525097	CFELIS_NW_020537324.1	99.578	1422	6	0	1	1422	22297314	22295893	0	2593	Eukaryota_Arthropoda_Insecta_Siphonaptera_Pulicidae_Ctenocephalides_Ctenocephalides felis
NODE_84925_length_1421_cov_3.921947	CFELIS_NW_020538040.1	87.606	589	51	9	3	590	173187152	173187719	0	664	Eukaryota_Arthropoda_Insecta_Siphonaptera_Pulicidae_Ctenocephalides_Ctenocephalides felis
NODE_85024_length_1420_cov_3.801237	CFELIS_NW_020538040.1	98.662	1420	1	2	1	1420	98397173	98398574	0	2501	Eukaryota_Arthropoda_Insecta_Siphonaptera_Pulicidae_Ctenocephalides_Ctenocephalides felis
NODE_85123_length_1419_cov_4.618421	CFELIS_NW_020537758.1	90.016	611	27	20	39	648	47304732	47305309	0	760	Eukaryota_Arthropoda_Insecta_Siphonaptera_Pulicidae_Ctenocephalides_Ctenocephalides felis
NODE_85222_length_1418_cov_4.426801	CFELIS_NW_020538040.1	99.788	1418	3	0	1	1418	67884840	67883423	0	2603	Eukaryota_Arthropoda_Insecta_Siphonaptera_Pulicidae_Ctenocephalides_Ctenocephalides felis
NODE_85321_length_1417_cov_3.917829	CFELIS_NW_020538040.1	99.776	892	2	0	1	892	116720867	116719976	0	1637	Eukaryota_Arthropoda_Insecta_Siphonaptera_Pulicidae_Ctenocephalides_Ctenocephalides felis
NODE_85420_length_1416_cov_3.693561	CFELIS_NW_020538040.1	97.604	1419	18	6	1	1413	27208366	27206958	0	2418	Eukaryota_Arthropoda_Insecta_Siphonaptera_Pulicidae_Ctenocephalides_Ctenocephalides felis
NODE_85519_length_1415_cov_3.506988	CFELIS_NW_020537324.1	96.371	1433	32	2	1	1415	68678092	68676662	0	2340	Eukaryota_Arthropoda_Insecta_Siphonaptera_Pulicidae_Ctenocephalides_Ctenocephalides felis
NODE_85618_length_1414_cov_3.299922	CFELIS_NW_020537758.1	99.505	1414	7	0	1	1414	47490589	47492002	0	2573	Eukaryota_Arthropoda_Insecta_Siphonaptera_Pulicidae_Ctenocephalides_Ctenocephalides felis
NODE_85717_length_1413_cov_3.199067	CFELIS_NW_020538040.1	90.295	577	37	5	852	1411	181213261	181213835	0	737	Eukaryota_Arthropoda_Insecta_Siphonaptera_Pulicidae_Ctenocephalides_Ctenocephalides felis
NODE_85816_length_1412_cov_3.073152	CFELIS_NW_020536999.1	94.505	728	33	5	208	935	13975609	13976329	0	1116	Eukaryota_Arthropoda_Insecta_Siphonaptera_Pulicidae_Ctenocephalides_Ctenocephalides felis
NODE_85915_length_1411_cov_3.430685	CFELIS_NW_020539726.1	99.433	1411	7	1	1	1411	4759819	4761228	0	2560	Eukaryota_Arthropoda_Insecta_Siphonaptera_Pulicidae_Ctenocephalides_Ctenocephalides felis
NODE_86014_length_1410_cov_3.214341	CFELIS_NW_020537324.1	92.42	343	22	3	1071	1410	54392874	54392533	9.01e-133	486	Eukaryota_Arthropoda_Insecta_Siphonaptera_Pulicidae_Ctenocephalides_Ctenocephalides felis
NODE_86113_length_1409_cov_3.490640	CFELIS_NW_020539522.1	97.29	1402	12	15	14	1409	15244	13863	0	2355	Eukaryota_Arthropoda_Insecta_Siphonaptera_Pulicidae_Ctenocephalides_Ctenocephalides felis
NODE_86212_length_1408_cov_3.475410	CFELIS_NW_020537758.1	99.574	1408	0	1	1	1408	29587193	29585792	0	2562	Eukaryota_Arthropoda_Insecta_Siphonaptera_Pulicidae_Ctenocephalides_Ctenocephalides felis
NODE_86311_length_1407_cov_3.407031	CFELIS_NW_020538040.1	99.502	1407	7	0	1	1407	154966748	154965342	0	2560	Eukaryota_Arthropoda_Insecta_Siphonaptera_Pulicidae_Ctenocephalides_Ctenocephalides felis
NODE_86410_length_1406_cov_3.157936	CFELIS_NW_020539725.1	88.328	1208	72	41	84	1250	69429373	69428194	0	1386	Eukaryota_Arthropoda_Insecta_Siphonaptera_Pulicidae_Ctenocephalides_Ctenocephalides felis
NODE_86509_length_1405_cov_3.195618	CFELIS_NW_020537758.1	99.858	1405	1	1	1	1405	38252561	38251158	0	2582	Eukaryota_Arthropoda_Insecta_Siphonaptera_Pulicidae_Ctenocephalides_Ctenocephalides felis
NODE_86608_length_1404_cov_3.151919	CFELIS_NW_020538040.1	95.326	1412	29	16	1	1399	170704683	170706070	0	2207	Eukaryota_Arthropoda_Insecta_Siphonaptera_Pulicidae_Ctenocephalides_Ctenocephalides felis
NODE_86707_length_1403_cov_3.002351	CFELIS_NW_020539727.1	91.231	1357	54	36	70	1403	23009075	23010389	0	1786	Eukaryota_Arthropoda_Insecta_Siphonaptera_Pulicidae_Ctenocephalides_Ctenocephalides felis
NODE_86806_length_1402_cov_2.763137	CFELIS_NW_020537324.1	85.145	1380	114	40	39	1402	61297419	61296115	0	1328	Eukaryota_Arthropoda_Insecta_Siphonaptera_Pulicidae_Ctenocephalides_Ctenocephalides felis
NODE_86905_length_1401_cov_2.642857	CFELIS_NW_020539725.1	99.929	1401	1	0	1	1401	32372410	32373810	0	2582	Eukaryota_Arthropoda_Insecta_Siphonaptera_Pulicidae_Ctenocephalides_Ctenocephalides felis
NODE_87004_length_1400_cov_2.944226	CFELIS_NW_020538040.1	83.665	502	29	15	2	493	155287570	155288028	7.11e-114	424	Eukaryota_Arthropoda_Insecta_Siphonaptera_Pulicidae_Ctenocephalides_Ctenocephalides felis
NODE_87103_length_1399_cov_2.783805	CFELIS_NW_020537646.1	94.497	636	27	4	100	729	2870461	2869828	0	974	Eukaryota_Arthropoda_Insecta_Siphonaptera_Pulicidae_Ctenocephalides_Ctenocephalides felis
NODE_87202_length_1398_cov_2.868607	CFELIS_NW_020537758.1	96.431	1401	46	2	1	1398	10797049	10795650	0	2307	Eukaryota_Arthropoda_Insecta_Siphonaptera_Pulicidae_Ctenocephalides_Ctenocephalides felis
NODE_87301_length_1397_cov_2.990551	CFELIS_NW_020539727.1	98.907	1189	9	2	212	1397	11425523	11424336	0	2121	Eukaryota_Arthropoda_Insecta_Siphonaptera_Pulicidae_Ctenocephalides_Ctenocephalides felis
NODE_87400_length_1396_cov_3.111111	CFELIS_NW_020537758.1	90.689	537	43	4	570	1099	57251455	57250919	0	708	Eukaryota_Arthropoda_Insecta_Siphonaptera_Pulicidae_Ctenocephalides_Ctenocephalides felis
NODE_87499_length_1395_cov_4.147476	CFELIS_NW_020538040.1	100	1395	0	0	1	1395	137877264	137875870	0	2577	Eukaryota_Arthropoda_Insecta_Siphonaptera_Pulicidae_Ctenocephalides_Ctenocephalides felis
NODE_87598_length_1395_cov_1.781546	CFELIS_NW_020539726.1	83.85	1065	98	32	27	1068	7368771	7369784	0	946	Eukaryota_Arthropoda_Insecta_Siphonaptera_Pulicidae_Ctenocephalides_Ctenocephalides felis
NODE_87697_length_1394_cov_1.669298	CFELIS_NW_020537758.1	92.275	466	16	8	939	1394	24831331	24831786	4.99e-180	643	Eukaryota_Arthropoda_Insecta_Siphonaptera_Pulicidae_Ctenocephalides_Ctenocephalides felis
NODE_87796_length_1393_cov_2.050553	CFELIS_NW_020537324.1	71.258	755	170	42	509	1239	82573972	82573241	4.77e-31	148	Eukaryota_Arthropoda_Insecta_Siphonaptera_Pulicidae_Ctenocephalides_Ctenocephalides felis
NODE_87895_length_1392_cov_2.255336	CFELIS_NW_020539727.1	99.067	1393	12	1	1	1392	10838024	10836632	0	2499	Eukaryota_Arthropoda_Insecta_Siphonaptera_Pulicidae_Ctenocephalides_Ctenocephalides felis
NODE_87994_length_1391_cov_2.366297	CFELIS_NW_020537646.1	92.438	886	43	9	471	1333	28777012	28777896	0	1243	Eukaryota_Arthropoda_Insecta_Siphonaptera_Pulicidae_Ctenocephalides_Ctenocephalides felis
NODE_88093_length_1390_cov_2.676960	CFELIS_NW_020537324.1	99.64	1390	5	0	1	1390	47822625	47821236	0	2540	Eukaryota_Arthropoda_Insecta_Siphonaptera_Pulicidae_Ctenocephalides_Ctenocephalides felis
NODE_88192_length_1389_cov_2.958003	CFELIS_NW_020537324.1	88.792	571	38	15	821	1389	73350566	73350020	0	676	Eukaryota_Arthropoda_Insecta_Siphonaptera_Pulicidae_Ctenocephalides_Ctenocephalides felis
NODE_88291_length_1388_cov_2.747819	CFELIS_NW_020539726.1	97.126	1392	36	1	1	1388	36756185	36757576	0	2346	Eukaryota_Arthropoda_Insecta_Siphonaptera_Pulicidae_Ctenocephalides_Ctenocephalides felis
NODE_88390_length_1387_cov_2.856349	CFELIS_NW_020537758.1	95.192	416	16	2	970	1383	3317343	3316930	0	654	Eukaryota_Arthropoda_Insecta_Siphonaptera_Pulicidae_Ctenocephalides_Ctenocephalides felis
NODE_88489_length_1386_cov_2.287530	CFELIS_NW_020538040.1	99.207	1387	10	1	1	1386	5900913	5902299	0	2499	Eukaryota_Arthropoda_Insecta_Siphonaptera_Pulicidae_Ctenocephalides_Ctenocephalides felis
NODE_88588_length_1385_cov_2.453100	CFELIS_NW_020537646.1	99.711	1385	4	0	1	1385	50466305	50464921	0	2536	Eukaryota_Arthropoda_Insecta_Siphonaptera_Pulicidae_Ctenocephalides_Ctenocephalides felis
NODE_88687_length_1384_cov_2.504375	CFELIS_NW_020537479.1	98.121	1384	23	3	1	1384	22946	24326	0	2409	Eukaryota_Arthropoda_Insecta_Siphonaptera_Pulicidae_Ctenocephalides_Ctenocephalides felis
NODE_88786_length_1383_cov_2.602707	CFELIS_NW_020537646.1	87.004	554	64	7	264	815	52165126	52165673	3e-172	617	Eukaryota_Arthropoda_Insecta_Siphonaptera_Pulicidae_Ctenocephalides_Ctenocephalides felis
NODE_88885_length_1382_cov_3.063745	CFELIS_NW_020538040.1	98.258	689	8	2	696	1382	55681552	55680866	0	1203	Eukaryota_Arthropoda_Insecta_Siphonaptera_Pulicidae_Ctenocephalides_Ctenocephalides felis
NODE_88984_length_1381_cov_2.995215	CFELIS_NW_020538040.1	99.855	1381	2	0	1	1381	146357131	146355751	0	2540	Eukaryota_Arthropoda_Insecta_Siphonaptera_Pulicidae_Ctenocephalides_Ctenocephalides felis
NODE_89083_length_1380_cov_2.644852	CFELIS_NW_020536999.1	95.634	1397	36	6	1	1380	42002844	42001456	0	2218	Eukaryota_Arthropoda_Insecta_Siphonaptera_Pulicidae_Ctenocephalides_Ctenocephalides felis
NODE_89182_length_1379_cov_2.762780	CFELIS_NW_020536999.1	99.855	1380	1	1	1	1379	50895296	50893917	0	2536	Eukaryota_Arthropoda_Insecta_Siphonaptera_Pulicidae_Ctenocephalides_Ctenocephalides felis
NODE_89281_length_1378_cov_2.639488	CFELIS_NW_020539727.1	98.476	1378	5	1	1	1378	20026131	20024770	0	2414	Eukaryota_Arthropoda_Insecta_Siphonaptera_Pulicidae_Ctenocephalides_Ctenocephalides felis
NODE_89380_length_1377_cov_2.520800	CFELIS_NW_020539725.1	80.444	450	57	24	936	1377	70775711	70775285	4.39e-81	315	Eukaryota_Arthropoda_Insecta_Siphonaptera_Pulicidae_Ctenocephalides_Ctenocephalides felis
NODE_89479_length_1376_cov_2.891914	CFELIS_NW_020536999.1	95.885	1215	34	4	1	1202	31329358	31330569	0	1953	Eukaryota_Arthropoda_Insecta_Siphonaptera_Pulicidae_Ctenocephalides_Ctenocephalides felis
NODE_89578_length_1375_cov_3.168269	CFELIS_NW_020536999.1	93.333	765	35	6	1	762	56030834	56031585	0	1116	Eukaryota_Arthropoda_Insecta_Siphonaptera_Pulicidae_Ctenocephalides_Ctenocephalides felis
NODE_89677_length_1374_cov_2.581395	CFELIS_NW_020537324.1	99.855	1375	1	1	1	1374	57530241	57531615	0	2527	Eukaryota_Arthropoda_Insecta_Siphonaptera_Pulicidae_Ctenocephalides_Ctenocephalides felis
NODE_89776_length_1373_cov_2.735152	CFELIS_NW_020536999.1	94.57	1418	31	13	1	1373	73826955	73828371	0	2150	Eukaryota_Arthropoda_Insecta_Siphonaptera_Pulicidae_Ctenocephalides_Ctenocephalides felis
NODE_89875_length_1372_cov_2.750201	CFELIS_NW_020536999.1	88.825	1396	80	36	18	1372	60585857	60584497	0	1644	Eukaryota_Arthropoda_Insecta_Siphonaptera_Pulicidae_Ctenocephalides_Ctenocephalides felis
NODE_89974_length_1371_cov_2.672830	CFELIS_NW_020538040.1	91.566	249	14	5	1128	1371	5295269	5295515	9.33e-88	337	Eukaryota_Arthropoda_Insecta_Siphonaptera_Pulicidae_Ctenocephalides_Ctenocephalides felis
NODE_90073_length_1370_cov_2.998391	CFELIS_NW_020539726.1	91.42	1014	64	10	317	1329	34100818	34099827	0	1369	Eukaryota_Arthropoda_Insecta_Siphonaptera_Pulicidae_Ctenocephalides_Ctenocephalides felis
NODE_90172_length_1369_cov_3.157810	CFELIS_NW_020538040.1	96.928	1172	7	1	227	1369	77740985	77739814	0	1938	Eukaryota_Arthropoda_Insecta_Siphonaptera_Pulicidae_Ctenocephalides_Ctenocephalides felis
NODE_90271_length_1368_cov_2.818695	CFELIS_NW_020537646.1	99.781	1368	3	0	1	1368	1390432	1389065	0	2510	Eukaryota_Arthropoda_Insecta_Siphonaptera_Pulicidae_Ctenocephalides_Ctenocephalides felis
NODE_90370_length_1367_cov_2.728226	CFELIS_NW_020539725.1	91.289	1389	52	23	1	1365	59091823	59090480	0	1831	Eukaryota_Arthropoda_Insecta_Siphonaptera_Pulicidae_Ctenocephalides_Ctenocephalides felis
NODE_90469_length_1366_cov_2.794189	CFELIS_NW_020538040.1	98.319	1368	9	3	1	1366	160820991	160819636	0	2386	Eukaryota_Arthropoda_Insecta_Siphonaptera_Pulicidae_Ctenocephalides_Ctenocephalides felis
NODE_90568_length_1365_cov_3.021809	CFELIS_NW_020537758.1	95.176	1389	37	10	1	1365	19046810	19045428	0	2167	Eukaryota_Arthropoda_Insecta_Siphonaptera_Pulicidae_Ctenocephalides_Ctenocephalides felis
NODE_90667_length_1364_cov_3.122070	CFELIS_NW_020536999.1	88.42	1399	86	28	1	1364	33645183	33646540	0	1616	Eukaryota_Arthropoda_Insecta_Siphonaptera_Pulicidae_Ctenocephalides_Ctenocephalides felis
NODE_90766_length_1363_cov_3.437702	CFELIS_NW_020537646.1	93.333	450	29	1	11	460	33432323	33432771	0	664	Eukaryota_Arthropoda_Insecta_Siphonaptera_Pulicidae_Ctenocephalides_Ctenocephalides felis
NODE_90865_length_1362_cov_3.280162	CFELIS_NW_020538040.1	99.927	1362	1	0	1	1362	64602031	64603392	0	2510	Eukaryota_Arthropoda_Insecta_Siphonaptera_Pulicidae_Ctenocephalides_Ctenocephalides felis
NODE_90964_length_1361_cov_4.479741	CFELIS_NW_020537324.1	99.853	1359	2	0	1	1359	28798987	28797629	0	2499	Eukaryota_Arthropoda_Insecta_Siphonaptera_Pulicidae_Ctenocephalides_Ctenocephalides felis
NODE_91063_length_1361_cov_1.780389	CFELIS_NW_020538040.1	99.633	1361	5	0	1	1361	85572041	85570681	0	2486	Eukaryota_Arthropoda_Insecta_Siphonaptera_Pulicidae_Ctenocephalides_Ctenocephalides felis
NODE_91162_length_1360_cov_2.113544	CFELIS_NW_020537324.1	95.662	1360	46	9	1	1360	78993055	78991709	0	2172	Eukaryota_Arthropoda_Insecta_Siphonaptera_Pulicidae_Ctenocephalides_Ctenocephalides felis
NODE_91261_length_1359_cov_2.145292	CFELIS_NW_020537646.1	98.824	1360	14	2	1	1359	7402927	7401569	0	2422	Eukaryota_Arthropoda_Insecta_Siphonaptera_Pulicidae_Ctenocephalides_Ctenocephalides felis
NODE_91360_length_1358_cov_2.242892	CFELIS_NW_020539726.1	82.497	817	97	29	22	824	45108594	45109378	0	675	Eukaryota_Arthropoda_Insecta_Siphonaptera_Pulicidae_Ctenocephalides_Ctenocephalides felis
NODE_91459_length_1357_cov_2.265854	CFELIS_NW_020539726.1	97.273	1357	4	14	1	1357	41784689	41783366	0	2270	Eukaryota_Arthropoda_Insecta_Siphonaptera_Pulicidae_Ctenocephalides_Ctenocephalides felis
NODE_91558_length_1356_cov_2.567128	CFELIS_NW_020538040.1	90.826	218	19	1	1050	1267	166591107	166590891	7.28e-74	291	Eukaryota_Arthropoda_Insecta_Siphonaptera_Pulicidae_Ctenocephalides_Ctenocephalides felis
NODE_91657_length_1355_cov_2.469055	CFELIS_NW_020538040.1	97.903	906	12	6	20	922	43591975	43591074	0	1561	Eukaryota_Arthropoda_Insecta_Siphonaptera_Pulicidae_Ctenocephalides_Ctenocephalides felis
NODE_91756_length_1354_cov_2.284434	CFELIS_NW_020537324.1	90.316	950	61	15	431	1354	26810323	26811267	0	1216	Eukaryota_Arthropoda_Insecta_Siphonaptera_Pulicidae_Ctenocephalides_Ctenocephalides felis
NODE_91855_length_1353_cov_2.632953	CFELIS_NW_020537324.1	90.332	1386	86	27	5	1353	46255598	46256972	0	1773	Eukaryota_Arthropoda_Insecta_Siphonaptera_Pulicidae_Ctenocephalides_Ctenocephalides felis
NODE_91954_length_1352_cov_2.887347	CFELIS_NW_020539725.1	98.392	1368	5	3	1	1352	9841329	9839963	0	2388	Eukaryota_Arthropoda_Insecta_Siphonaptera_Pulicidae_Ctenocephalides_Ctenocephalides felis
NODE_92053_length_1351_cov_3.018791	CFELIS_NW_020537324.1	99.038	1351	11	1	1	1351	59506231	59504883	0	2422	Eukaryota_Arthropoda_Insecta_Siphonaptera_Pulicidae_Ctenocephalides_Ctenocephalides felis
NODE_92152_length_1350_cov_2.979558	CFELIS_NW_020536999.1	99.556	1350	5	1	1	1350	24983659	24982311	0	2459	Eukaryota_Arthropoda_Insecta_Siphonaptera_Pulicidae_Ctenocephalides_Ctenocephalides felis
NODE_92251_length_1349_cov_3.337152	CFELIS_NW_020538040.1	99.399	1332	7	1	18	1349	53456957	53458287	0	2414	Eukaryota_Arthropoda_Insecta_Siphonaptera_Pulicidae_Ctenocephalides_Ctenocephalides felis
NODE_92350_length_1348_cov_3.393939	CFELIS_NW_020537324.1	99.63	1352	1	1	1	1348	53214814	53216165	0	2466	Eukaryota_Arthropoda_Insecta_Siphonaptera_Pulicidae_Ctenocephalides_Ctenocephalides felis
NODE_92449_length_1347_cov_3.532787	CFELIS_NW_020539727.1	87.708	480	50	8	408	881	6610605	6610129	3.01e-152	551	Eukaryota_Arthropoda_Insecta_Siphonaptera_Pulicidae_Ctenocephalides_Ctenocephalides felis
NODE_92548_length_1346_cov_3.375718	CFELIS_NW_020538040.1	99.916	1195	1	0	1	1195	73267609	73266415	0	2202	Eukaryota_Arthropoda_Insecta_Siphonaptera_Pulicidae_Ctenocephalides_Ctenocephalides felis
NODE_92647_length_1345_cov_3.683908	CFELIS_NW_020536999.1	97.7	1348	26	3	3	1345	27523731	27525078	0	2313	Eukaryota_Arthropoda_Insecta_Siphonaptera_Pulicidae_Ctenocephalides_Ctenocephalides felis
NODE_92746_length_1344_cov_3.172555	CFELIS_NW_020539726.1	87.732	269	20	4	730	996	38156703	38156960	3.33e-77	302	Eukaryota_Arthropoda_Insecta_Siphonaptera_Pulicidae_Ctenocephalides_Ctenocephalides felis
NODE_92845_length_1343_cov_3.043586	CFELIS_NW_020539725.1	98.81	1344	15	1	1	1343	7444323	7445666	0	2392	Eukaryota_Arthropoda_Insecta_Siphonaptera_Pulicidae_Ctenocephalides_Ctenocephalides felis
NODE_92944_length_1342_cov_3.347325	CFELIS_NW_020537324.1	89.858	986	73	15	213	1185	30751784	30750813	0	1242	Eukaryota_Arthropoda_Insecta_Siphonaptera_Pulicidae_Ctenocephalides_Ctenocephalides felis
NODE_93043_length_1341_cov_3.549423	CFELIS_NW_020538040.1	100	818	0	0	524	1341	121696409	121697226	0	1511	Eukaryota_Arthropoda_Insecta_Siphonaptera_Pulicidae_Ctenocephalides_Ctenocephalides felis
NODE_93142_length_1340_cov_3.553174	CFELIS_NW_020538040.1	99.925	1340	1	0	1	1340	138294104	138292765	0	2470	Eukaryota_Arthropoda_Insecta_Siphonaptera_Pulicidae_Ctenocephalides_Ctenocephalides felis
NODE_93241_length_1340_cov_1.617477	CFELIS_NW_020536999.1	99.627	1342	3	1	1	1340	28945447	28944106	0	2449	Eukaryota_Arthropoda_Insecta_Siphonaptera_Pulicidae_Ctenocephalides_Ctenocephalides felis
NODE_93340_length_1339_cov_2.447195	CFELIS_NW_020536999.1	97.964	1228	11	4	1	1214	91146760	91147987	0	2117	Eukaryota_Arthropoda_Insecta_Siphonaptera_Pulicidae_Ctenocephalides_Ctenocephalides felis
NODE_93439_length_1338_cov_2.956235	CFELIS_NW_020537758.1	98.337	481	8	0	448	928	51126599	51127079	0	845	Eukaryota_Arthropoda_Insecta_Siphonaptera_Pulicidae_Ctenocephalides_Ctenocephalides felis
NODE_93538_length_1337_cov_3.253719	CFELIS_NW_020536999.1	97.239	1340	24	7	1	1337	21645628	21644299	0	2257	Eukaryota_Arthropoda_Insecta_Siphonaptera_Pulicidae_Ctenocephalides_Ctenocephalides felis
NODE_93637_length_1336_cov_3.540116	CFELIS_NW_020538308.1	88.785	1284	108	29	61	1336	68617	69872	0	1541	Eukaryota_Arthropoda_Insecta_Siphonaptera_Pulicidae_Ctenocephalides_Ctenocephalides felis
NODE_93736_length_1335_cov_3.620861	CFELIS_NW_020538040.1	99.925	1335	0	1	1	1335	140709884	140711217	0	2459	Eukaryota_Arthropoda_Insecta_Siphonaptera_Pulicidae_Ctenocephalides_Ctenocephalides felis
NODE_93835_length_1334_cov_4.003314	CFELIS_NW_020536999.1	96.721	1281	29	7	60	1334	40910241	40908968	0	2121	Eukaryota_Arthropoda_Insecta_Siphonaptera_Pulicidae_Ctenocephalides_Ctenocephalides felis
NODE_93934_length_1333_cov_5.505804	CFELIS_NW_020538040.1	99.325	1333	0	1	1	1333	99573825	99572502	0	2403	Eukaryota_Arthropoda_Insecta_Siphonaptera_Pulicidae_Ctenocephalides_Ctenocephalides felis
NODE_94033_length_1332_cov_4.385062	CFELIS_NW_020539726.1	84.941	1348	118	45	25	1332	37310615	37311917	0	1286	Eukaryota_Arthropoda_Insecta_Siphonaptera_Pulicidae_Ctenocephalides_Ctenocephalides felis
NODE_94132_length_1332_cov_2.059751	CFELIS_NW_020539727.1	96.856	1336	27	7	1	1332	20197242	20195918	0	2220	Eukaryota_Arthropoda_Insecta_Siphonaptera_Pulicidae_Ctenocephalides_Ctenocephalides felis
NODE_94231_length_1331_cov_2.366279	CFELIS_NW_020537324.1	99.399	1332	4	3	1	1331	2376732	2378060	0	2412	Eukaryota_Arthropoda_Insecta_Siphonaptera_Pulicidae_Ctenocephalides_Ctenocephalides felis
NODE_94330_length_1330_cov_2.676642	CFELIS_NW_020537324.1	99.85	1330	2	0	1	1330	53725599	53724270	0	2446	Eukaryota_Arthropoda_Insecta_Siphonaptera_Pulicidae_Ctenocephalides_Ctenocephalides felis
NODE_94429_length_1329_cov_2.602329	CFELIS_NW_020538040.1	99.468	1317	4	2	16	1329	100615257	100616573	0	2390	Eukaryota_Arthropoda_Insecta_Siphonaptera_Pulicidae_Ctenocephalides_Ctenocephalides felis
NODE_94528_length_1328_cov_2.967527	CFELIS_NW_020537324.1	96.091	307	5	2	721	1027	87001720	87001421	5.06e-135	494	Eukaryota_Arthropoda_Insecta_Siphonaptera_Pulicidae_Ctenocephalides_Ctenocephalides felis
NODE_94627_length_1327_cov_3.510833	CFELIS_NW_020537646.1	98.268	1328	2	2	1	1327	39053769	39055076	0	2305	Eukaryota_Arthropoda_Insecta_Siphonaptera_Pulicidae_Ctenocephalides_Ctenocephalides felis
NODE_94726_length_1326_cov_3.934112	CFELIS_NW_020539725.1	99.247	1328	8	1	1	1326	55199	56526	0	2396	Eukaryota_Arthropoda_Insecta_Siphonaptera_Pulicidae_Ctenocephalides_Ctenocephalides felis
NODE_94825_length_1326_cov_1.979983	CFELIS_NW_020537324.1	77.922	847	140	25	516	1323	40351104	40351942	3.04e-132	484	Eukaryota_Arthropoda_Insecta_Siphonaptera_Pulicidae_Ctenocephalides_Ctenocephalides felis
NODE_94924_length_1325_cov_2.267947	CFELIS_NW_020536999.1	91.819	1369	53	27	1	1325	63250186	63248833	0	1853	Eukaryota_Arthropoda_Insecta_Siphonaptera_Pulicidae_Ctenocephalides_Ctenocephalides felis
NODE_95023_length_1324_cov_2.217210	CFELIS_NW_020537758.1	99.622	1324	5	0	1	1324	44659835	44661158	0	2418	Eukaryota_Arthropoda_Insecta_Siphonaptera_Pulicidae_Ctenocephalides_Ctenocephalides felis
NODE_95122_length_1323_cov_2.315217	CFELIS_NW_020539726.1	93.263	668	23	10	1	658	29048792	29049447	0	965	Eukaryota_Arthropoda_Insecta_Siphonaptera_Pulicidae_Ctenocephalides_Ctenocephalides felis
NODE_95221_length_1322_cov_2.487029	CFELIS_NW_020536999.1	96.139	1321	48	2	2	1322	22588165	22586848	0	2154	Eukaryota_Arthropoda_Insecta_Siphonaptera_Pulicidae_Ctenocephalides_Ctenocephalides felis
NODE_95320_length_1321_cov_2.940536	CFELIS_NW_020536999.1	84.427	1265	157	26	80	1321	4592391	4593638	0	1208	Eukaryota_Arthropoda_Insecta_Siphonaptera_Pulicidae_Ctenocephalides_Ctenocephalides felis
NODE_95419_length_1320_cov_3.263202	CFELIS_NW_020537758.1	91.514	1308	60	30	1	1272	10653751	10655043	0	1753	Eukaryota_Arthropoda_Insecta_Siphonaptera_Pulicidae_Ctenocephalides_Ctenocephalides felis
NODE_95518_length_1319_cov_3.991611	CFELIS_NW_020537324.1	99.385	1139	6	1	182	1319	39340038	39338900	0	2063	Eukaryota_Arthropoda_Insecta_Siphonaptera_Pulicidae_Ctenocephalides_Ctenocephalides felis
NODE_95617_length_1319_cov_1.446309	CFELIS_NW_020539726.1	87.097	155	18	1	4	158	35124669	35124517	7.44e-39	174	Eukaryota_Arthropoda_Insecta_Siphonaptera_Pulicidae_Ctenocephalides_Ctenocephalides felis
NODE_95716_length_1317_cov_4.281513	CFELIS_NW_020538040.1	99.609	1279	5	0	17	1295	147463891	147462613	0	2335	Eukaryota_Arthropoda_Insecta_Siphonaptera_Pulicidae_Ctenocephalides_Ctenocephalides felis
NODE_95815_length_1316_cov_8.433978	CFELIS_NW_020536999.1	100	1186	0	0	131	1316	86359549	86360734	0	2191	Eukaryota_Arthropoda_Insecta_Siphonaptera_Pulicidae_Ctenocephalides_Ctenocephalides felis
NODE_95914_length_1316_cov_2.066442	CFELIS_NW_020538040.1	98.485	1320	16	1	1	1316	40573246	40574565	0	2324	Eukaryota_Arthropoda_Insecta_Siphonaptera_Pulicidae_Ctenocephalides_Ctenocephalides felis
NODE_96013_length_1315_cov_2.420875	CFELIS_NW_020538040.1	79.955	444	58	14	413	828	154262243	154262683	4.22e-76	298	Eukaryota_Arthropoda_Insecta_Siphonaptera_Pulicidae_Ctenocephalides_Ctenocephalides felis
NODE_96112_length_1314_cov_2.820556	CFELIS_NW_020537646.1	89.856	1114	78	19	1	1099	39874727	39873634	0	1399	Eukaryota_Arthropoda_Insecta_Siphonaptera_Pulicidae_Ctenocephalides_Ctenocephalides felis
NODE_96211_length_1313_cov_3.259696	CFELIS_NW_020537758.1	97.322	1307	29	4	1	1305	56219315	56218013	0	2215	Eukaryota_Arthropoda_Insecta_Siphonaptera_Pulicidae_Ctenocephalides_Ctenocephalides felis
NODE_96310_length_1312_cov_3.598312	CFELIS_NW_020538040.1	99.848	1313	1	1	1	1312	99805200	99806512	0	2412	Eukaryota_Arthropoda_Insecta_Siphonaptera_Pulicidae_Ctenocephalides_Ctenocephalides felis
NODE_96409_length_1311_cov_3.997466	CFELIS_NW_020538040.1	99.426	1219	4	3	93	1311	106896988	106895773	0	2209	Eukaryota_Arthropoda_Insecta_Siphonaptera_Pulicidae_Ctenocephalides_Ctenocephalides felis
NODE_96508_length_1311_cov_1.759291	CFELIS_NW_020539726.1	93.103	290	15	5	1	287	16205730	16205443	8.6e-113	420	Eukaryota_Arthropoda_Insecta_Siphonaptera_Pulicidae_Ctenocephalides_Ctenocephalides felis
NODE_96607_length_1310_cov_2.204565	CFELIS_NW_020537646.1	99.088	1316	6	2	1	1310	52732241	52730926	0	2359	Eukaryota_Arthropoda_Insecta_Siphonaptera_Pulicidae_Ctenocephalides_Ctenocephalides felis
NODE_96706_length_1309_cov_2.041455	CFELIS_NW_020539724.1	96.391	1330	12	8	1	1309	20134968	20136282	0	2158	Eukaryota_Arthropoda_Insecta_Siphonaptera_Pulicidae_Ctenocephalides_Ctenocephalides felis
NODE_96904_length_1307_cov_2.954237	CFELIS_NW_020538040.1	98.478	1314	13	3	1	1307	141818916	141820229	0	2309	Eukaryota_Arthropoda_Insecta_Siphonaptera_Pulicidae_Ctenocephalides_Ctenocephalides felis
NODE_97003_length_1306_cov_3.268872	CFELIS_NW_020537758.1	95.866	1282	32	7	1	1282	23465990	23464730	0	2054	Eukaryota_Arthropoda_Insecta_Siphonaptera_Pulicidae_Ctenocephalides_Ctenocephalides felis
NODE_97102_length_1305_cov_3.417657	CFELIS_NW_020538040.1	99.847	1306	1	1	1	1305	134274	135579	0	2399	Eukaryota_Arthropoda_Insecta_Siphonaptera_Pulicidae_Ctenocephalides_Ctenocephalides felis
NODE_97201_length_1304_cov_21.360238	CFELIS_NW_020539725.1	98.391	1305	17	3	1	1304	18295484	18294183	0	2290	Eukaryota_Arthropoda_Insecta_Siphonaptera_Pulicidae_Ctenocephalides_Ctenocephalides felis
NODE_97300_length_1304_cov_2.123195	CFELIS_NW_020537758.1	95.802	1310	41	7	1	1303	42484561	42485863	0	2102	Eukaryota_Arthropoda_Insecta_Siphonaptera_Pulicidae_Ctenocephalides_Ctenocephalides felis
NODE_97399_length_1303_cov_2.678571	CFELIS_NW_020539725.1	91.874	1329	76	21	1	1303	59459722	59458400	0	1827	Eukaryota_Arthropoda_Insecta_Siphonaptera_Pulicidae_Ctenocephalides_Ctenocephalides felis
NODE_97498_length_1302_cov_2.778723	CFELIS_NW_020537324.1	99.846	1302	2	0	1	1302	12621157	12619856	0	2394	Eukaryota_Arthropoda_Insecta_Siphonaptera_Pulicidae_Ctenocephalides_Ctenocephalides felis
NODE_97597_length_1301_cov_2.667802	CFELIS_NW_020538040.1	99.158	1307	5	3	1	1301	104581101	104582407	0	2348	Eukaryota_Arthropoda_Insecta_Siphonaptera_Pulicidae_Ctenocephalides_Ctenocephalides felis
NODE_97696_length_1300_cov_3.126172	CFELIS_NW_020538040.1	99.923	1300	1	0	1	1300	17989161	17987862	0	2396	Eukaryota_Arthropoda_Insecta_Siphonaptera_Pulicidae_Ctenocephalides_Ctenocephalides felis
NODE_97795_length_1299_cov_3.346416	CFELIS_NW_020539725.1	97.143	1295	31	5	9	1299	71272520	71273812	0	2182	Eukaryota_Arthropoda_Insecta_Siphonaptera_Pulicidae_Ctenocephalides_Ctenocephalides felis
NODE_97894_length_1298_cov_5.196413	CFELIS_NW_020536999.1	97.271	916	13	1	1	904	31035222	31036137	0	1543	Eukaryota_Arthropoda_Insecta_Siphonaptera_Pulicidae_Ctenocephalides_Ctenocephalides felis
NODE_97993_length_1298_cov_1.763450	CFELIS_NW_020538040.1	99.689	1287	4	0	12	1298	89036718	89038004	0	2355	Eukaryota_Arthropoda_Insecta_Siphonaptera_Pulicidae_Ctenocephalides_Ctenocephalides felis
NODE_98092_length_1297_cov_2.014530	CFELIS_NW_020537678.1	98.382	1298	11	7	1	1297	5796	7084	0	2272	Eukaryota_Arthropoda_Insecta_Siphonaptera_Pulicidae_Ctenocephalides_Ctenocephalides felis
NODE_98191_length_1296_cov_2.053037	CFELIS_NW_020537758.1	99.769	1296	3	0	1	1296	50047235	50048530	0	2377	Eukaryota_Arthropoda_Insecta_Siphonaptera_Pulicidae_Ctenocephalides_Ctenocephalides felis
NODE_98290_length_1295_cov_2.398973	CFELIS_NW_020536999.1	83.181	547	71	9	2	541	23381044	23380512	3.84e-131	481	Eukaryota_Arthropoda_Insecta_Siphonaptera_Pulicidae_Ctenocephalides_Ctenocephalides felis
NODE_98389_length_1294_cov_2.782348	CFELIS_NW_020539724.1	96.259	1176	23	5	134	1291	17565807	17566979	0	1908	Eukaryota_Arthropoda_Insecta_Siphonaptera_Pulicidae_Ctenocephalides_Ctenocephalides felis
NODE_98488_length_1293_cov_3.285592	CFELIS_NW_020539726.1	95.714	980	27	9	205	1173	43403997	43404972	0	1563	Eukaryota_Arthropoda_Insecta_Siphonaptera_Pulicidae_Ctenocephalides_Ctenocephalides felis
NODE_98587_length_1292_cov_3.928755	CFELIS_NW_020537646.1	98.529	1292	11	5	1	1292	59650366	59649083	0	2274	Eukaryota_Arthropoda_Insecta_Siphonaptera_Pulicidae_Ctenocephalides_Ctenocephalides felis
NODE_98686_length_1292_cov_1.622318	CFELIS_NW_020537324.1	93.18	1305	59	14	1	1292	18269722	18271009	0	1890	Eukaryota_Arthropoda_Insecta_Siphonaptera_Pulicidae_Ctenocephalides_Ctenocephalides felis
NODE_98785_length_1291_cov_2.321306	CFELIS_NW_020536999.1	93.937	1270	61	13	26	1286	45051770	45050508	0	1905	Eukaryota_Arthropoda_Insecta_Siphonaptera_Pulicidae_Ctenocephalides_Ctenocephalides felis
NODE_98884_length_1290_cov_2.796217	CFELIS_NW_020537324.1	99.767	1290	3	0	1	1290	33891307	33892596	0	2366	Eukaryota_Arthropoda_Insecta_Siphonaptera_Pulicidae_Ctenocephalides_Ctenocephalides felis
NODE_98983_length_1289_cov_3.653184	CFELIS_NW_020537905.1	89.671	668	50	9	66	730	4792	5443	0	833	Eukaryota_Arthropoda_Insecta_Siphonaptera_Pulicidae_Ctenocephalides_Ctenocephalides felis
NODE_99082_length_1289_cov_1.734079	CFELIS_NW_020537758.1	94.195	1292	65	6	1	1289	20527171	20525887	0	1962	Eukaryota_Arthropoda_Insecta_Siphonaptera_Pulicidae_Ctenocephalides_Ctenocephalides felis
NODE_99181_length_1288_cov_2.277347	CFELIS_NW_020539725.1	92.405	1185	80	7	1	1178	70453335	70452154	0	1681	Eukaryota_Arthropoda_Insecta_Siphonaptera_Pulicidae_Ctenocephalides_Ctenocephalides felis
NODE_99280_length_1287_cov_2.726724	CFELIS_NW_020538040.1	99.845	1287	2	0	1	1287	84482556	84483842	0	2366	Eukaryota_Arthropoda_Insecta_Siphonaptera_Pulicidae_Ctenocephalides_Ctenocephalides felis
NODE_99379_length_1286_cov_3.250216	CFELIS_NW_020538040.1	98.213	1287	20	3	1	1286	174548848	174550132	0	2246	Eukaryota_Arthropoda_Insecta_Siphonaptera_Pulicidae_Ctenocephalides_Ctenocephalides felis
NODE_99478_length_1285_cov_4.053541	CFELIS_NW_020536912.1	98.525	1288	16	2	1	1285	262391	261104	0	2270	Eukaryota_Arthropoda_Insecta_Siphonaptera_Pulicidae_Ctenocephalides_Ctenocephalides felis
NODE_99577_length_1285_cov_1.827288	CFELIS_NW_020539725.1	82.924	855	79	27	54	847	24374687	24375535	0	708	Eukaryota_Arthropoda_Insecta_Siphonaptera_Pulicidae_Ctenocephalides_Ctenocephalides felis
NODE_99676_length_1284_cov_2.243734	CFELIS_NW_020539724.1	94.14	529	22	6	617	1136	14418472	14419000	0	797	Eukaryota_Arthropoda_Insecta_Siphonaptera_Pulicidae_Ctenocephalides_Ctenocephalides felis
NODE_99775_length_1283_cov_2.353806	CFELIS_NW_020536999.1	99.454	1283	6	1	1	1283	47652068	47650787	0	2329	Eukaryota_Arthropoda_Insecta_Siphonaptera_Pulicidae_Ctenocephalides_Ctenocephalides felis
NODE_99874_length_1282_cov_2.729870	CFELIS_NW_020536999.1	88.526	1255	78	29	4	1228	35869026	35867808	0	1459	Eukaryota_Arthropoda_Insecta_Siphonaptera_Pulicidae_Ctenocephalides_Ctenocephalides felis
NODE_99973_length_1281_cov_3.116984	CFELIS_NW_020539727.1	99.122	1025	5	2	1	1023	1846004	1847026	0	1840	Eukaryota_Arthropoda_Insecta_Siphonaptera_Pulicidae_Ctenocephalides_Ctenocephalides felis
NODE_100072_length_1280_cov_3.110147	CFELIS_NW_020538040.1	99.92	1244	1	0	1	1244	27232416	27231173	0	2292	Eukaryota_Arthropoda_Insecta_Siphonaptera_Pulicidae_Ctenocephalides_Ctenocephalides felis
NODE_100171_length_1279_cov_3.203125	CFELIS_NW_020538040.1	98.607	1220	9	5	64	1279	159769493	159770708	0	2152	Eukaryota_Arthropoda_Insecta_Siphonaptera_Pulicidae_Ctenocephalides_Ctenocephalides felis
NODE_100270_length_1278_cov_3.716768	CFELIS_NW_020538040.1	97.498	1279	21	3	1	1278	110631974	110633242	0	2174	Eukaryota_Arthropoda_Insecta_Siphonaptera_Pulicidae_Ctenocephalides_Ctenocephalides felis
NODE_100369_length_1277_cov_4.890435	CFELIS_NW_020539727.1	91.111	180	11	4	1098	1277	5742807	5742981	2.52e-58	239	Eukaryota_Arthropoda_Insecta_Siphonaptera_Pulicidae_Ctenocephalides_Ctenocephalides felis
NODE_100468_length_1277_cov_1.785217	CFELIS_NW_020537758.1	95.853	1278	48	5	1	1277	25168965	25170238	0	2061	Eukaryota_Arthropoda_Insecta_Siphonaptera_Pulicidae_Ctenocephalides_Ctenocephalides felis
NODE_100567_length_1276_cov_2.274151	CFELIS_NW_020537758.1	91.86	688	17	14	1	684	22834333	22833681	0	924	Eukaryota_Arthropoda_Insecta_Siphonaptera_Pulicidae_Ctenocephalides_Ctenocephalides felis
NODE_100666_length_1275_cov_2.658537	CFELIS_NW_020537758.1	84.583	707	45	30	1	676	41477289	41476616	4.56e-180	643	Eukaryota_Arthropoda_Insecta_Siphonaptera_Pulicidae_Ctenocephalides_Ctenocephalides felis
NODE_100765_length_1274_cov_3.169137	CFELIS_NW_020539724.1	97.235	651	18	0	477	1127	4108243	4108893	0	1103	Eukaryota_Arthropoda_Insecta_Siphonaptera_Pulicidae_Ctenocephalides_Ctenocephalides felis
NODE_100864_length_1273_cov_3.349913	CFELIS_NW_020538040.1	99.921	1273	1	0	1	1273	16169115	16170387	0	2346	Eukaryota_Arthropoda_Insecta_Siphonaptera_Pulicidae_Ctenocephalides_Ctenocephalides felis
NODE_100963_length_1272_cov_7.687336	CFELIS_NW_020539026.1	99.843	1273	1	1	1	1272	27704	28976	0	2338	Eukaryota_Arthropoda_Insecta_Siphonaptera_Pulicidae_Ctenocephalides_Ctenocephalides felis
NODE_101062_length_1272_cov_2.068996	CFELIS_NW_020537801.1	86.905	252	27	3	173	423	27842	28088	5.31e-70	278	Eukaryota_Arthropoda_Insecta_Siphonaptera_Pulicidae_Ctenocephalides_Ctenocephalides felis
NODE_101161_length_1271_cov_2.520979	CFELIS_NW_020539726.1	97.133	1221	23	8	1	1216	16416568	16417781	0	2050	Eukaryota_Arthropoda_Insecta_Siphonaptera_Pulicidae_Ctenocephalides_Ctenocephalides felis
NODE_101260_length_1270_cov_2.862642	CFELIS_NW_020539724.1	92.405	316	21	2	1	313	24732707	24732392	3.82e-121	448	Eukaryota_Arthropoda_Insecta_Siphonaptera_Pulicidae_Ctenocephalides_Ctenocephalides felis
NODE_101359_length_1269_cov_3.090193	CFELIS_NW_020537324.1	99.089	1098	9	1	172	1269	34189244	34188148	0	1971	Eukaryota_Arthropoda_Insecta_Siphonaptera_Pulicidae_Ctenocephalides_Ctenocephalides felis
NODE_101458_length_1268_cov_3.769500	CFELIS_NW_020537758.1	92.508	1308	40	35	1	1268	11675002	11676291	0	1820	Eukaryota_Arthropoda_Insecta_Siphonaptera_Pulicidae_Ctenocephalides_Ctenocephalides felis
NODE_101557_length_1268_cov_2.073620	CFELIS_NW_020539725.1	98.552	1105	11	1	1	1100	48960059	48961163	0	1947	Eukaryota_Arthropoda_Insecta_Siphonaptera_Pulicidae_Ctenocephalides_Ctenocephalides felis
NODE_101656_length_1267_cov_2.579825	CFELIS_NW_020537324.1	99.921	1267	1	0	1	1267	72019760	72021026	0	2335	Eukaryota_Arthropoda_Insecta_Siphonaptera_Pulicidae_Ctenocephalides_Ctenocephalides felis
NODE_101755_length_1266_cov_3.197542	CFELIS_NW_020536999.1	98.721	1251	9	7	19	1266	84183502	84184748	0	2215	Eukaryota_Arthropoda_Insecta_Siphonaptera_Pulicidae_Ctenocephalides_Ctenocephalides felis
NODE_101854_length_1265_cov_4.209139	CFELIS_NW_020538040.1	99.921	1265	1	0	1	1265	60352136	60353400	0	2331	Eukaryota_Arthropoda_Insecta_Siphonaptera_Pulicidae_Ctenocephalides_Ctenocephalides felis
NODE_101953_length_1265_cov_1.921793	CFELIS_NW_020536999.1	90.409	855	34	15	431	1265	12786819	12787645	0	1081	Eukaryota_Arthropoda_Insecta_Siphonaptera_Pulicidae_Ctenocephalides_Ctenocephalides felis
NODE_102052_length_1264_cov_2.307828	CFELIS_NW_020536999.1	89.362	987	74	16	2	964	89489923	89488944	0	1212	Eukaryota_Arthropoda_Insecta_Siphonaptera_Pulicidae_Ctenocephalides_Ctenocephalides felis
NODE_102151_length_1263_cov_2.653169	CFELIS_NW_020538040.1	97.408	733	12	3	1	733	16154952	16154227	0	1242	Eukaryota_Arthropoda_Insecta_Siphonaptera_Pulicidae_Ctenocephalides_Ctenocephalides felis
NODE_102250_length_1262_cov_3.109251	CFELIS_NW_020537646.1	99.286	1260	9	0	3	1262	58762572	58763831	0	2278	Eukaryota_Arthropoda_Insecta_Siphonaptera_Pulicidae_Ctenocephalides_Ctenocephalides felis
NODE_102349_length_1261_cov_4.515873	CFELIS_NW_020538040.1	99.762	1263	1	1	1	1261	89542356	89541094	0	2314	Eukaryota_Arthropoda_Insecta_Siphonaptera_Pulicidae_Ctenocephalides_Ctenocephalides felis
NODE_102448_length_1261_cov_2.116402	CFELIS_NW_020536999.1	94.89	1272	29	5	1	1261	14582978	14584224	0	1956	Eukaryota_Arthropoda_Insecta_Siphonaptera_Pulicidae_Ctenocephalides_Ctenocephalides felis
NODE_102547_length_1260_cov_2.342454	CFELIS_NW_020538040.1	99.524	1260	6	0	1	1260	157952766	157951507	0	2294	Eukaryota_Arthropoda_Insecta_Siphonaptera_Pulicidae_Ctenocephalides_Ctenocephalides felis
NODE_102646_length_1259_cov_2.671378	CFELIS_NW_020539725.1	99.523	1259	6	0	1	1259	9001903	9000645	0	2292	Eukaryota_Arthropoda_Insecta_Siphonaptera_Pulicidae_Ctenocephalides_Ctenocephalides felis
NODE_102745_length_1258_cov_3.206897	CFELIS_NW_020539726.1	99.126	1259	10	1	1	1258	33858180	33859438	0	2263	Eukaryota_Arthropoda_Insecta_Siphonaptera_Pulicidae_Ctenocephalides_Ctenocephalides felis
NODE_102943_length_1256_cov_7.877768	CFELIS_NW_020539582.1	99.286	1260	5	1	1	1256	36455	37714	0	2274	Eukaryota_Arthropoda_Insecta_Siphonaptera_Pulicidae_Ctenocephalides_Ctenocephalides felis
NODE_103042_length_1256_cov_2.396811	CFELIS_NW_020537646.1	92.135	445	24	8	1	437	11902897	11903338	2.72e-172	617	Eukaryota_Arthropoda_Insecta_Siphonaptera_Pulicidae_Ctenocephalides_Ctenocephalides felis
NODE_103141_length_1255_cov_2.985816	CFELIS_NW_020536999.1	88.275	742	74	9	521	1255	14109287	14108552	0	876	Eukaryota_Arthropoda_Insecta_Siphonaptera_Pulicidae_Ctenocephalides_Ctenocephalides felis
NODE_103240_length_1254_cov_4.272405	CFELIS_NW_020538040.1	99.442	1254	7	0	1	1254	24867242	24868495	0	2278	Eukaryota_Arthropoda_Insecta_Siphonaptera_Pulicidae_Ctenocephalides_Ctenocephalides felis
NODE_103339_length_1254_cov_2.112689	CFELIS_NW_020537758.1	99.204	1256	7	2	1	1254	41132831	41131577	0	2261	Eukaryota_Arthropoda_Insecta_Siphonaptera_Pulicidae_Ctenocephalides_Ctenocephalides felis
NODE_103438_length_1253_cov_2.528419	CFELIS_NW_020537324.1	95.311	1173	37	10	20	1179	1424525	1425692	0	1845	Eukaryota_Arthropoda_Insecta_Siphonaptera_Pulicidae_Ctenocephalides_Ctenocephalides felis
NODE_103537_length_1252_cov_3.038222	CFELIS_NW_020537646.1	90.209	1246	66	36	1	1238	3978036	3979233	0	1574	Eukaryota_Arthropoda_Insecta_Siphonaptera_Pulicidae_Ctenocephalides_Ctenocephalides felis
NODE_103636_length_1251_cov_3.497331	CFELIS_NW_020537758.1	98.403	1252	19	1	1	1251	13627480	13626229	0	2200	Eukaryota_Arthropoda_Insecta_Siphonaptera_Pulicidae_Ctenocephalides_Ctenocephalides felis
NODE_103735_length_1250_cov_3.791630	CFELIS_NW_020537646.1	99.522	1255	1	1	1	1250	20898964	20897710	0	2279	Eukaryota_Arthropoda_Insecta_Siphonaptera_Pulicidae_Ctenocephalides_Ctenocephalides felis
NODE_103834_length_1250_cov_1.757792	CFELIS_NW_020539726.1	99.76	1250	3	0	1	1250	31064338	31063089	0	2292	Eukaryota_Arthropoda_Insecta_Siphonaptera_Pulicidae_Ctenocephalides_Ctenocephalides felis
NODE_103933_length_1249_cov_2.185383	CFELIS_NW_020539280.1	88.536	724	48	15	527	1239	32025	31326	0	845	Eukaryota_Arthropoda_Insecta_Siphonaptera_Pulicidae_Ctenocephalides_Ctenocephalides felis
NODE_104032_length_1248_cov_2.659233	CFELIS_NW_020537646.1	99.439	1248	7	0	1	1248	19648969	19650216	0	2266	Eukaryota_Arthropoda_Insecta_Siphonaptera_Pulicidae_Ctenocephalides_Ctenocephalides felis
NODE_104131_length_1247_cov_3.396429	CFELIS_NW_020536999.1	93.948	1107	43	11	164	1247	69461270	69460165	0	1652	Eukaryota_Arthropoda_Insecta_Siphonaptera_Pulicidae_Ctenocephalides_Ctenocephalides felis
NODE_104230_length_1246_cov_6.464701	CFELIS_NW_020538040.1	97.835	1247	16	6	1	1246	36771410	36772646	0	2143	Eukaryota_Arthropoda_Insecta_Siphonaptera_Pulicidae_Ctenocephalides_Ctenocephalides felis
NODE_104329_length_1246_cov_2.042002	CFELIS_NW_020538040.1	92.881	1194	63	5	65	1246	131105396	131104213	0	1714	Eukaryota_Arthropoda_Insecta_Siphonaptera_Pulicidae_Ctenocephalides_Ctenocephalides felis
NODE_104428_length_1245_cov_2.053667	CFELIS_NW_020536999.1	99.358	1246	7	1	1	1245	38638257	38637012	0	2255	Eukaryota_Arthropoda_Insecta_Siphonaptera_Pulicidae_Ctenocephalides_Ctenocephalides felis
NODE_104527_length_1244_cov_2.513876	CFELIS_NW_020536999.1	90.236	1229	68	22	52	1244	67483532	67482320	0	1557	Eukaryota_Arthropoda_Insecta_Siphonaptera_Pulicidae_Ctenocephalides_Ctenocephalides felis
NODE_104626_length_1243_cov_3.129032	CFELIS_NW_020536999.1	99.318	440	3	0	803	1242	51260082	51259643	0	797	Eukaryota_Arthropoda_Insecta_Siphonaptera_Pulicidae_Ctenocephalides_Ctenocephalides felis
NODE_104725_length_1242_cov_4.245740	CFELIS_NW_020538040.1	98.571	1260	0	1	1	1242	164888656	164887397	0	2211	Eukaryota_Arthropoda_Insecta_Siphonaptera_Pulicidae_Ctenocephalides_Ctenocephalides felis
NODE_104824_length_1242_cov_1.969507	CFELIS_NW_020536999.1	87.564	780	58	18	236	986	30723006	30722237	0	867	Eukaryota_Arthropoda_Insecta_Siphonaptera_Pulicidae_Ctenocephalides_Ctenocephalides felis
NODE_104923_length_1241_cov_2.639138	CFELIS_NW_020539726.1	99.839	1241	2	0	1	1241	2021583	2020343	0	2281	Eukaryota_Arthropoda_Insecta_Siphonaptera_Pulicidae_Ctenocephalides_Ctenocephalides felis
NODE_105022_length_1240_cov_3.066487	CFELIS_NW_020537324.1	99.113	1240	11	0	1	1240	85824638	85825877	0	2230	Eukaryota_Arthropoda_Insecta_Siphonaptera_Pulicidae_Ctenocephalides_Ctenocephalides felis
NODE_105121_length_1239_cov_3.736511	CFELIS_NW_020538040.1	96.785	1244	17	18	1	1239	32203856	32202631	0	2054	Eukaryota_Arthropoda_Insecta_Siphonaptera_Pulicidae_Ctenocephalides_Ctenocephalides felis
NODE_105220_length_1239_cov_2.006295	CFELIS_NW_020536999.1	96.522	345	11	1	6	350	32821952	32821609	7.61e-158	569	Eukaryota_Arthropoda_Insecta_Siphonaptera_Pulicidae_Ctenocephalides_Ctenocephalides felis
NODE_105319_length_1238_cov_2.477948	CFELIS_NW_020539726.1	99.515	1238	4	1	1	1238	10511587	10512822	0	2252	Eukaryota_Arthropoda_Insecta_Siphonaptera_Pulicidae_Ctenocephalides_Ctenocephalides felis
NODE_105418_length_1237_cov_3.320721	CFELIS_NW_020538040.1	99.677	1238	2	2	1	1237	166840713	166839477	0	2263	Eukaryota_Arthropoda_Insecta_Siphonaptera_Pulicidae_Ctenocephalides_Ctenocephalides felis
NODE_105517_length_1237_cov_1.784685	CFELIS_NW_020539727.1	85.294	680	63	19	295	957	14983413	14982754	0	667	Eukaryota_Arthropoda_Insecta_Siphonaptera_Pulicidae_Ctenocephalides_Ctenocephalides felis
NODE_105616_length_1236_cov_2.172227	CFELIS_NW_020537758.1	99.271	1235	7	1	1	1235	5528793	5527561	0	2230	Eukaryota_Arthropoda_Insecta_Siphonaptera_Pulicidae_Ctenocephalides_Ctenocephalides felis
NODE_105715_length_1235_cov_2.660650	CFELIS_NW_020537646.1	97.485	1153	11	7	92	1235	20539621	20540764	0	1953	Eukaryota_Arthropoda_Insecta_Siphonaptera_Pulicidae_Ctenocephalides_Ctenocephalides felis
NODE_105814_length_1234_cov_2.962060	CFELIS_NW_020536999.1	98.214	1232	8	2	3	1234	45770161	45771378	0	2141	Eukaryota_Arthropoda_Insecta_Siphonaptera_Pulicidae_Ctenocephalides_Ctenocephalides felis
NODE_105913_length_1233_cov_3.726040	CFELIS_NW_020536999.1	99.757	1233	3	0	1	1233	36166344	36165112	0	2261	Eukaryota_Arthropoda_Insecta_Siphonaptera_Pulicidae_Ctenocephalides_Ctenocephalides felis
NODE_106012_length_1233_cov_1.660940	CFELIS_NW_020537324.1	85.909	809	77	15	374	1162	71835336	71836127	0	828	Eukaryota_Arthropoda_Insecta_Siphonaptera_Pulicidae_Ctenocephalides_Ctenocephalides felis
NODE_106111_length_1232_cov_2.292308	CFELIS_NW_020539725.1	98.901	1092	5	4	1	1092	11812082	11813166	0	1943	Eukaryota_Arthropoda_Insecta_Siphonaptera_Pulicidae_Ctenocephalides_Ctenocephalides felis
NODE_106210_length_1231_cov_2.666667	CFELIS_NW_020539724.1	99.838	1232	1	1	1	1231	8660951	8659720	0	2263	Eukaryota_Arthropoda_Insecta_Siphonaptera_Pulicidae_Ctenocephalides_Ctenocephalides felis
NODE_106309_length_1230_cov_3.575703	CFELIS_NW_020538040.1	99.837	1230	2	0	1	1230	31860753	31859524	0	2261	Eukaryota_Arthropoda_Insecta_Siphonaptera_Pulicidae_Ctenocephalides_Ctenocephalides felis
NODE_106408_length_1229_cov_5.818512	CFELIS_NW_020536999.1	99.837	1230	1	1	1	1229	71533287	71534516	0	2259	Eukaryota_Arthropoda_Insecta_Siphonaptera_Pulicidae_Ctenocephalides_Ctenocephalides felis
NODE_106507_length_1229_cov_2.192377	CFELIS_NW_020537324.1	87.604	960	70	26	308	1229	18904472	18905420	0	1068	Eukaryota_Arthropoda_Insecta_Siphonaptera_Pulicidae_Ctenocephalides_Ctenocephalides felis
NODE_106606_length_1228_cov_3.093551	CFELIS_NW_020537758.1	96.97	891	18	5	340	1228	57344478	57345361	0	1487	Eukaryota_Arthropoda_Insecta_Siphonaptera_Pulicidae_Ctenocephalides_Ctenocephalides felis
NODE_106705_length_1227_cov_3.812727	CFELIS_NW_020538040.1	99.43	1228	6	1	1	1227	136670497	136669270	0	2228	Eukaryota_Arthropoda_Insecta_Siphonaptera_Pulicidae_Ctenocephalides_Ctenocephalides felis
NODE_106804_length_1227_cov_1.926364	CFELIS_NW_020537206.1	99.837	1227	2	0	1	1227	9211	10437	0	2255	Eukaryota_Arthropoda_Insecta_Siphonaptera_Pulicidae_Ctenocephalides_Ctenocephalides felis
NODE_106903_length_1226_cov_2.565059	CFELIS_NW_020538040.1	99.185	1227	9	1	1	1226	31696924	31695698	0	2209	Eukaryota_Arthropoda_Insecta_Siphonaptera_Pulicidae_Ctenocephalides_Ctenocephalides felis
NODE_107002_length_1225_cov_3.428962	CFELIS_NW_020537758.1	98.947	1235	3	2	1	1225	29232931	29234165	0	2200	Eukaryota_Arthropoda_Insecta_Siphonaptera_Pulicidae_Ctenocephalides_Ctenocephalides felis
NODE_107101_length_1225_cov_1.918944	CFELIS_NW_020539726.1	99.021	1226	10	2	1	1225	34651317	34652541	0	2196	Eukaryota_Arthropoda_Insecta_Siphonaptera_Pulicidae_Ctenocephalides_Ctenocephalides felis
NODE_107200_length_1224_cov_2.414768	CFELIS_NW_020538407.1	92.632	190	10	3	662	849	185708	185895	8.54e-68	270	Eukaryota_Arthropoda_Insecta_Siphonaptera_Pulicidae_Ctenocephalides_Ctenocephalides felis
NODE_107299_length_1223_cov_2.812956	CFELIS_NW_020538040.1	99.918	1223	1	0	1	1223	78665852	78664630	0	2254	Eukaryota_Arthropoda_Insecta_Siphonaptera_Pulicidae_Ctenocephalides_Ctenocephalides felis
NODE_107398_length_1222_cov_3.400913	CFELIS_NW_020539725.1	99.182	1223	9	1	1	1222	2093616	2092394	0	2202	Eukaryota_Arthropoda_Insecta_Siphonaptera_Pulicidae_Ctenocephalides_Ctenocephalides felis
NODE_107497_length_1221_cov_4.118830	CFELIS_NW_020537758.1	97.631	1224	26	1	1	1221	16150426	16149203	0	2097	Eukaryota_Arthropoda_Insecta_Siphonaptera_Pulicidae_Ctenocephalides_Ctenocephalides felis
NODE_107596_length_1221_cov_2.004570	CFELIS_NW_020539724.1	99.014	1217	10	2	1	1215	19633547	19634763	0	2180	Eukaryota_Arthropoda_Insecta_Siphonaptera_Pulicidae_Ctenocephalides_Ctenocephalides felis
NODE_107695_length_1220_cov_2.420860	CFELIS_NW_020539725.1	92.208	1232	49	20	1	1220	43380741	43381937	0	1700	Eukaryota_Arthropoda_Insecta_Siphonaptera_Pulicidae_Ctenocephalides_Ctenocephalides felis
NODE_107794_length_1219_cov_2.720696	CFELIS_NW_020537646.1	99.345	1221	2	2	1	1219	24510885	24512101	0	2206	Eukaryota_Arthropoda_Insecta_Siphonaptera_Pulicidae_Ctenocephalides_Ctenocephalides felis
NODE_107893_length_1218_cov_3.099908	CFELIS_NW_020538040.1	90.25	1241	83	14	1	1218	92598191	92599416	0	1587	Eukaryota_Arthropoda_Insecta_Siphonaptera_Pulicidae_Ctenocephalides_Ctenocephalides felis
NODE_107992_length_1217_cov_3.855046	CFELIS_NW_020538040.1	99.589	1218	4	1	1	1217	57865877	57864660	0	2220	Eukaryota_Arthropoda_Insecta_Siphonaptera_Pulicidae_Ctenocephalides_Ctenocephalides felis
NODE_108091_length_1217_cov_1.893578	CFELIS_NW_020538040.1	99.095	1216	10	1	3	1217	98997237	98996022	0	2183	Eukaryota_Arthropoda_Insecta_Siphonaptera_Pulicidae_Ctenocephalides_Ctenocephalides felis
NODE_108190_length_1216_cov_2.582185	CFELIS_NW_020539725.1	83.915	1088	104	40	152	1216	25145677	25144638	0	974	Eukaryota_Arthropoda_Insecta_Siphonaptera_Pulicidae_Ctenocephalides_Ctenocephalides felis
NODE_108289_length_1215_cov_3.041360	CFELIS_NW_020539725.1	83.501	497	77	5	722	1215	66933301	66933795	1.69e-124	459	Eukaryota_Arthropoda_Insecta_Siphonaptera_Pulicidae_Ctenocephalides_Ctenocephalides felis
NODE_108388_length_1214_cov_3.863845	CFELIS_NW_020536999.1	93.524	664	43	0	551	1214	95289361	95290024	0	989	Eukaryota_Arthropoda_Insecta_Siphonaptera_Pulicidae_Ctenocephalides_Ctenocephalides felis
NODE_108487_length_1213_cov_9.372007	CFELIS_NW_020538813.1	99.835	1213	2	0	1	1213	11970	10758	0	2230	Eukaryota_Arthropoda_Insecta_Siphonaptera_Pulicidae_Ctenocephalides_Ctenocephalides felis
NODE_108586_length_1213_cov_1.918969	CFELIS_NW_020538040.1	99.34	1213	8	0	1	1213	22792515	22791303	0	2196	Eukaryota_Arthropoda_Insecta_Siphonaptera_Pulicidae_Ctenocephalides_Ctenocephalides felis
NODE_108685_length_1212_cov_2.383410	CFELIS_NW_020536999.1	95.187	561	23	4	254	812	38226632	38227190	0	883	Eukaryota_Arthropoda_Insecta_Siphonaptera_Pulicidae_Ctenocephalides_Ctenocephalides felis
NODE_108784_length_1211_cov_3.244465	CFELIS_NW_020539724.1	98.351	1213	16	4	1	1211	20455740	20456950	0	2126	Eukaryota_Arthropoda_Insecta_Siphonaptera_Pulicidae_Ctenocephalides_Ctenocephalides felis
NODE_108883_length_1211_cov_1.616236	CFELIS_NW_020539726.1	89.521	1212	93	11	1	1211	4129448	4130626	0	1504	Eukaryota_Arthropoda_Insecta_Siphonaptera_Pulicidae_Ctenocephalides_Ctenocephalides felis
NODE_108982_length_1210_cov_2.084026	CFELIS_NW_020539724.1	96.59	1173	35	5	1	1170	11982095	11983265	0	1940	Eukaryota_Arthropoda_Insecta_Siphonaptera_Pulicidae_Ctenocephalides_Ctenocephalides felis
NODE_109081_length_1209_cov_2.446396	CFELIS_NW_020537646.1	94.668	1219	41	15	1	1209	39748858	39750062	0	1869	Eukaryota_Arthropoda_Insecta_Siphonaptera_Pulicidae_Ctenocephalides_Ctenocephalides felis
NODE_109180_length_1208_cov_2.847364	CFELIS_NW_020539725.1	97.78	1216	18	4	1	1208	47041609	47040395	0	2087	Eukaryota_Arthropoda_Insecta_Siphonaptera_Pulicidae_Ctenocephalides_Ctenocephalides felis
NODE_109279_length_1207_cov_3.177778	CFELIS_NW_020539725.1	92.632	1208	61	10	1	1195	47456985	47455793	0	1712	Eukaryota_Arthropoda_Insecta_Siphonaptera_Pulicidae_Ctenocephalides_Ctenocephalides felis
NODE_109378_length_1206_cov_5.277108	CFELIS_NW_020537758.1	99.419	1205	3	3	1	1203	45340221	45341423	0	2183	Eukaryota_Arthropoda_Insecta_Siphonaptera_Pulicidae_Ctenocephalides_Ctenocephalides felis
NODE_109477_length_1206_cov_1.657090	CFELIS_NW_020539726.1	95.775	1207	23	7	1	1206	5796476	5797655	0	1921	Eukaryota_Arthropoda_Insecta_Siphonaptera_Pulicidae_Ctenocephalides_Ctenocephalides felis
NODE_109576_length_1205_cov_2.316327	CFELIS_NW_020539724.1	93.58	1215	59	11	1	1205	14207384	14208589	0	1794	Eukaryota_Arthropoda_Insecta_Siphonaptera_Pulicidae_Ctenocephalides_Ctenocephalides felis
NODE_109675_length_1204_cov_2.833798	CFELIS_NW_020538040.1	93.258	534	30	4	671	1203	135118738	135118210	0	782	Eukaryota_Arthropoda_Insecta_Siphonaptera_Pulicidae_Ctenocephalides_Ctenocephalides felis
NODE_109774_length_1203_cov_3.450743	CFELIS_NW_020537324.1	99.168	1202	10	0	2	1203	40136742	40137943	0	2165	Eukaryota_Arthropoda_Insecta_Siphonaptera_Pulicidae_Ctenocephalides_Ctenocephalides felis
NODE_109873_length_1203_cov_1.750929	CFELIS_NW_020537646.1	98.203	1224	1	3	1	1203	51598413	51599636	0	2119	Eukaryota_Arthropoda_Insecta_Siphonaptera_Pulicidae_Ctenocephalides_Ctenocephalides felis
NODE_109972_length_1202_cov_2.090233	CFELIS_NW_020537646.1	98.919	1203	12	1	1	1202	14401263	14400061	0	2148	Eukaryota_Arthropoda_Insecta_Siphonaptera_Pulicidae_Ctenocephalides_Ctenocephalides felis
NODE_110071_length_1201_cov_2.637803	CFELIS_NW_020536999.1	100	1201	0	0	1	1201	23864459	23863259	0	2218	Eukaryota_Arthropoda_Insecta_Siphonaptera_Pulicidae_Ctenocephalides_Ctenocephalides felis
NODE_110170_length_1200_cov_3.193849	CFELIS_NW_020538040.1	99.333	1200	8	0	1	1200	106083928	106085127	0	2172	Eukaryota_Arthropoda_Insecta_Siphonaptera_Pulicidae_Ctenocephalides_Ctenocephalides felis
NODE_110269_length_1200_cov_2.029823	CFELIS_NW_020537758.1	86.45	1107	92	30	1	1096	20983631	20982572	0	1160	Eukaryota_Arthropoda_Insecta_Siphonaptera_Pulicidae_Ctenocephalides_Ctenocephalides felis
NODE_110368_length_1199_cov_2.782649	CFELIS_NW_020536999.1	99.75	1198	3	0	2	1199	74231643	74232840	0	2196	Eukaryota_Arthropoda_Insecta_Siphonaptera_Pulicidae_Ctenocephalides_Ctenocephalides felis
NODE_110467_length_1198_cov_3.701214	CFELIS_NW_020538040.1	83.265	245	16	10	53	290	160929988	160930214	3.09e-47	202	Eukaryota_Arthropoda_Insecta_Siphonaptera_Pulicidae_Ctenocephalides_Ctenocephalides felis
NODE_110566_length_1198_cov_1.943978	CFELIS_NW_020537646.1	95.973	149	5	1	686	833	46830689	46830837	6.55e-59	241	Eukaryota_Arthropoda_Insecta_Siphonaptera_Pulicidae_Ctenocephalides_Ctenocephalides felis
NODE_110665_length_1197_cov_2.485047	CFELIS_NW_020539726.1	94.229	1213	42	11	3	1197	14842002	14843204	0	1827	Eukaryota_Arthropoda_Insecta_Siphonaptera_Pulicidae_Ctenocephalides_Ctenocephalides felis
NODE_110764_length_1196_cov_3.144995	CFELIS_NW_020536999.1	97.671	687	9	5	1	684	7715141	7714459	0	1173	Eukaryota_Arthropoda_Insecta_Siphonaptera_Pulicidae_Ctenocephalides_Ctenocephalides felis
NODE_110863_length_1195_cov_4.163858	CFELIS_NW_020538040.1	100	1195	0	0	1	1195	122063818	122062624	0	2207	Eukaryota_Arthropoda_Insecta_Siphonaptera_Pulicidae_Ctenocephalides_Ctenocephalides felis
NODE_110962_length_1195_cov_2.222846	CFELIS_NW_020539725.1	96.035	1135	34	7	72	1195	58514227	58513093	0	1836	Eukaryota_Arthropoda_Insecta_Siphonaptera_Pulicidae_Ctenocephalides_Ctenocephalides felis
NODE_111061_length_1194_cov_2.561387	CFELIS_NW_020539725.1	98.164	708	5	3	1	704	35200926	35201629	0	1229	Eukaryota_Arthropoda_Insecta_Siphonaptera_Pulicidae_Ctenocephalides_Ctenocephalides felis
NODE_111160_length_1193_cov_2.887430	CFELIS_NW_020536999.1	87.739	261	12	12	933	1193	1199372	1199612	8.27e-73	287	Eukaryota_Arthropoda_Insecta_Siphonaptera_Pulicidae_Ctenocephalides_Ctenocephalides felis
NODE_111259_length_1192_cov_3.673239	CFELIS_NW_020539724.1	98.993	1192	9	3	1	1192	1360757	1359569	0	2132	Eukaryota_Arthropoda_Insecta_Siphonaptera_Pulicidae_Ctenocephalides_Ctenocephalides felis
NODE_111358_length_1192_cov_1.767136	CFELIS_NW_020538695.1	98.101	1053	16	3	142	1192	74741	75791	0	1831	Eukaryota_Arthropoda_Insecta_Siphonaptera_Pulicidae_Ctenocephalides_Ctenocephalides felis
NODE_111457_length_1191_cov_2.102444	CFELIS_NW_020538401.1	94.141	256	11	3	7	259	53205	52951	7.91e-103	387	Eukaryota_Arthropoda_Insecta_Siphonaptera_Pulicidae_Ctenocephalides_Ctenocephalides felis
NODE_111556_length_1190_cov_2.636877	CFELIS_NW_020538040.1	98.51	1208	0	1	1	1190	134217193	134215986	0	2115	Eukaryota_Arthropoda_Insecta_Siphonaptera_Pulicidae_Ctenocephalides_Ctenocephalides felis
NODE_111655_length_1189_cov_3.371940	CFELIS_NW_020538040.1	98.663	1197	7	2	1	1189	9479454	9480649	0	2113	Eukaryota_Arthropoda_Insecta_Siphonaptera_Pulicidae_Ctenocephalides_Ctenocephalides felis
NODE_111754_length_1189_cov_1.683616	CFELIS_NW_020539726.1	99.832	1189	2	0	1	1189	16587371	16586183	0	2185	Eukaryota_Arthropoda_Insecta_Siphonaptera_Pulicidae_Ctenocephalides_Ctenocephalides felis
NODE_111853_length_1188_cov_2.350613	CFELIS_NW_020539473.1	99.832	1188	2	0	1	1188	10187	9000	0	2183	Eukaryota_Arthropoda_Insecta_Siphonaptera_Pulicidae_Ctenocephalides_Ctenocephalides felis
NODE_111952_length_1187_cov_2.953774	CFELIS_NW_020536999.1	92.404	1198	61	9	1	1184	251899	250718	0	1681	Eukaryota_Arthropoda_Insecta_Siphonaptera_Pulicidae_Ctenocephalides_Ctenocephalides felis
NODE_112051_length_1186_cov_3.860246	CFELIS_NW_020538040.1	99.71	689	2	0	498	1186	100317002	100317690	0	1262	Eukaryota_Arthropoda_Insecta_Siphonaptera_Pulicidae_Ctenocephalides_Ctenocephalides felis
NODE_112150_length_1186_cov_1.613787	CFELIS_NW_020537324.1	99.747	1186	3	0	1	1186	123310	122125	0	2174	Eukaryota_Arthropoda_Insecta_Siphonaptera_Pulicidae_Ctenocephalides_Ctenocephalides felis
NODE_112249_length_1185_cov_2.387524	CFELIS_NW_020537324.1	99.073	1186	10	1	1	1185	64460362	64461547	0	2128	Eukaryota_Arthropoda_Insecta_Siphonaptera_Pulicidae_Ctenocephalides_Ctenocephalides felis
NODE_112348_length_1184_cov_2.927152	CFELIS_NW_020539724.1	99.493	1184	6	0	1	1184	27922479	27921296	0	2154	Eukaryota_Arthropoda_Insecta_Siphonaptera_Pulicidae_Ctenocephalides_Ctenocephalides felis
NODE_112447_length_1183_cov_3.637311	CFELIS_NW_020539727.1	98.546	1169	14	1	15	1183	23630382	23629217	0	2061	Eukaryota_Arthropoda_Insecta_Siphonaptera_Pulicidae_Ctenocephalides_Ctenocephalides felis
NODE_112546_length_1183_cov_1.984848	CFELIS_NW_020536999.1	88.571	945	52	20	252	1168	11417719	11416803	0	1096	Eukaryota_Arthropoda_Insecta_Siphonaptera_Pulicidae_Ctenocephalides_Ctenocephalides felis
NODE_112744_length_1181_cov_3.343454	CFELIS_NW_020539727.1	97.883	1181	25	0	1	1181	15785759	15784579	0	2043	Eukaryota_Arthropoda_Insecta_Siphonaptera_Pulicidae_Ctenocephalides_Ctenocephalides felis
NODE_112843_length_1181_cov_1.415560	CFELIS_NW_020536339.1	98.388	1179	8	8	4	1179	29613	28443	0	2061	Eukaryota_Arthropoda_Insecta_Siphonaptera_Pulicidae_Ctenocephalides_Ctenocephalides felis
NODE_112942_length_1180_cov_2.524217	CFELIS_NW_020538040.1	97.29	775	12	7	412	1180	39445972	39446743	0	1306	Eukaryota_Arthropoda_Insecta_Siphonaptera_Pulicidae_Ctenocephalides_Ctenocephalides felis
NODE_113041_length_1179_cov_3.233840	CFELIS_NW_020536999.1	95.535	1187	28	15	1	1179	8428080	8426911	0	1875	Eukaryota_Arthropoda_Insecta_Siphonaptera_Pulicidae_Ctenocephalides_Ctenocephalides felis
NODE_113140_length_1179_cov_1.697719	CFELIS_NW_020537646.1	99.32	1176	8	0	1	1176	16661317	16662492	0	2128	Eukaryota_Arthropoda_Insecta_Siphonaptera_Pulicidae_Ctenocephalides_Ctenocephalides felis
NODE_113239_length_1178_cov_2.644148	CFELIS_NW_020538040.1	99.492	1182	2	1	1	1178	64724356	64725537	0	2146	Eukaryota_Arthropoda_Insecta_Siphonaptera_Pulicidae_Ctenocephalides_Ctenocephalides felis
NODE_113338_length_1177_cov_3.363810	CFELIS_NW_020536999.1	90.948	939	48	15	246	1165	21599645	21600565	0	1229	Eukaryota_Arthropoda_Insecta_Siphonaptera_Pulicidae_Ctenocephalides_Ctenocephalides felis
NODE_113437_length_1177_cov_1.606667	CFELIS_NW_020537324.1	88.645	502	41	8	27	512	34352593	34353094	3.32e-166	597	Eukaryota_Arthropoda_Insecta_Siphonaptera_Pulicidae_Ctenocephalides_Ctenocephalides felis
NODE_113536_length_1176_cov_2.393708	CFELIS_NW_020537758.1	89.467	845	45	31	1	803	4027189	4028031	0	1027	Eukaryota_Arthropoda_Insecta_Siphonaptera_Pulicidae_Ctenocephalides_Ctenocephalides felis
NODE_113635_length_1175_cov_2.955153	CFELIS_NW_020537758.1	99.475	953	3	2	225	1175	22773874	22772922	0	1731	Eukaryota_Arthropoda_Insecta_Siphonaptera_Pulicidae_Ctenocephalides_Ctenocephalides felis
NODE_113734_length_1174_cov_4.451767	CFELIS_NW_020537758.1	99.915	1174	1	0	1	1174	59330904	59332077	0	2163	Eukaryota_Arthropoda_Insecta_Siphonaptera_Pulicidae_Ctenocephalides_Ctenocephalides felis
NODE_113833_length_1174_cov_2.453677	CFELIS_NW_020538040.1	99.83	1174	2	0	1	1174	30608585	30609758	0	2158	Eukaryota_Arthropoda_Insecta_Siphonaptera_Pulicidae_Ctenocephalides_Ctenocephalides felis
NODE_113932_length_1173_cov_3.023901	CFELIS_NW_020538040.1	85.632	870	74	22	330	1173	170631643	170630799	0	867	Eukaryota_Arthropoda_Insecta_Siphonaptera_Pulicidae_Ctenocephalides_Ctenocephalides felis
NODE_114031_length_1172_cov_4.044019	CFELIS_NW_020539724.1	99.915	1172	1	0	1	1172	26158945	26160116	0	2159	Eukaryota_Arthropoda_Insecta_Siphonaptera_Pulicidae_Ctenocephalides_Ctenocephalides felis
NODE_114130_length_1172_cov_1.377990	CFELIS_NW_020536999.1	99.744	1172	3	0	1	1172	74237052	74235881	0	2148	Eukaryota_Arthropoda_Insecta_Siphonaptera_Pulicidae_Ctenocephalides_Ctenocephalides felis
NODE_114229_length_1171_cov_2.318966	CFELIS_NW_020538040.1	99.232	1172	8	1	1	1171	64825097	64823926	0	2113	Eukaryota_Arthropoda_Insecta_Siphonaptera_Pulicidae_Ctenocephalides_Ctenocephalides felis
NODE_114328_length_1170_cov_3.069990	CFELIS_NW_020536906.1	100	1170	0	0	1	1170	16463	17632	0	2161	Eukaryota_Arthropoda_Insecta_Siphonaptera_Pulicidae_Ctenocephalides_Ctenocephalides felis
NODE_114427_length_1169_cov_3.809981	CFELIS_NW_020537646.1	95.954	1137	15	4	64	1169	8759780	8758644	0	1816	Eukaryota_Arthropoda_Insecta_Siphonaptera_Pulicidae_Ctenocephalides_Ctenocephalides felis
NODE_114526_length_1169_cov_1.974088	CFELIS_NW_020537758.1	91.877	1071	43	18	122	1169	9094719	9095768	0	1456	Eukaryota_Arthropoda_Insecta_Siphonaptera_Pulicidae_Ctenocephalides_Ctenocephalides felis
NODE_114625_length_1168_cov_2.655139	CFELIS_NW_020537324.1	99.23	1169	6	2	1	1168	2271894	2270728	0	2106	Eukaryota_Arthropoda_Insecta_Siphonaptera_Pulicidae_Ctenocephalides_Ctenocephalides felis
NODE_114724_length_1167_cov_3.723077	CFELIS_NW_020537646.1	99.893	934	0	1	234	1167	14362423	14361491	0	1718	Eukaryota_Arthropoda_Insecta_Siphonaptera_Pulicidae_Ctenocephalides_Ctenocephalides felis
NODE_114823_length_1167_cov_2.058654	CFELIS_NW_020536999.1	94.05	874	36	5	30	890	93079241	93080111	0	1312	Eukaryota_Arthropoda_Insecta_Siphonaptera_Pulicidae_Ctenocephalides_Ctenocephalides felis
NODE_114922_length_1166_cov_2.709336	CFELIS_NW_020537758.1	98.027	811	16	0	356	1166	42943371	42942561	0	1410	Eukaryota_Arthropoda_Insecta_Siphonaptera_Pulicidae_Ctenocephalides_Ctenocephalides felis
NODE_115021_length_1165_cov_3.342967	CFELIS_NW_020539725.1	99.913	1144	1	0	22	1165	25064178	25063035	0	2108	Eukaryota_Arthropoda_Insecta_Siphonaptera_Pulicidae_Ctenocephalides_Ctenocephalides felis
NODE_115120_length_1165_cov_1.927746	CFELIS_NW_020538040.1	90.566	1060	77	13	123	1164	134257963	134259017	0	1382	Eukaryota_Arthropoda_Insecta_Siphonaptera_Pulicidae_Ctenocephalides_Ctenocephalides felis
NODE_115219_length_1164_cov_2.459981	CFELIS_NW_020539725.1	99.914	1164	1	0	1	1164	27222688	27223851	0	2145	Eukaryota_Arthropoda_Insecta_Siphonaptera_Pulicidae_Ctenocephalides_Ctenocephalides felis
NODE_115318_length_1163_cov_3.027992	CFELIS_NW_020537324.1	99.141	1164	9	1	1	1163	69285689	69286852	0	2093	Eukaryota_Arthropoda_Insecta_Siphonaptera_Pulicidae_Ctenocephalides_Ctenocephalides felis
NODE_115417_length_1163_cov_1.810811	CFELIS_NW_020537758.1	98.624	1163	15	1	1	1163	58639099	58640260	0	2058	Eukaryota_Arthropoda_Insecta_Siphonaptera_Pulicidae_Ctenocephalides_Ctenocephalides felis
NODE_115516_length_1162_cov_2.828019	CFELIS_NW_020539726.1	87.842	584	40	10	557	1139	42204784	42204231	0	656	Eukaryota_Arthropoda_Insecta_Siphonaptera_Pulicidae_Ctenocephalides_Ctenocephalides felis
NODE_115615_length_1161_cov_3.888781	CFELIS_NW_020538040.1	99.483	1161	6	0	1	1161	100457829	100456669	0	2111	Eukaryota_Arthropoda_Insecta_Siphonaptera_Pulicidae_Ctenocephalides_Ctenocephalides felis
NODE_115714_length_1161_cov_2.017408	CFELIS_NW_020538040.1	99.569	1161	0	2	1	1161	142719910	142721065	0	2111	Eukaryota_Arthropoda_Insecta_Siphonaptera_Pulicidae_Ctenocephalides_Ctenocephalides felis
NODE_115813_length_1160_cov_2.523717	CFELIS_NW_020539725.1	86.706	1008	93	30	18	999	42187439	42188431	0	1081	Eukaryota_Arthropoda_Insecta_Siphonaptera_Pulicidae_Ctenocephalides_Ctenocephalides felis
NODE_115912_length_1159_cov_3.268411	CFELIS_NW_020538040.1	99.826	1150	1	1	1	1150	117703404	117704552	0	2111	Eukaryota_Arthropoda_Insecta_Siphonaptera_Pulicidae_Ctenocephalides_Ctenocephalides felis
NODE_116011_length_1158_cov_5.219205	CFELIS_NW_020539725.1	99.396	1158	5	2	1	1158	2417992	2416837	0	2098	Eukaryota_Arthropoda_Insecta_Siphonaptera_Pulicidae_Ctenocephalides_Ctenocephalides felis
NODE_116110_length_1158_cov_2.209505	CFELIS_NW_020537646.1	88.201	856	60	13	1	845	31911812	31912637	0	983	Eukaryota_Arthropoda_Insecta_Siphonaptera_Pulicidae_Ctenocephalides_Ctenocephalides felis
NODE_116209_length_1157_cov_2.852427	CFELIS_NW_020536999.1	97.064	1158	26	8	3	1157	9640366	9639214	0	1943	Eukaryota_Arthropoda_Insecta_Siphonaptera_Pulicidae_Ctenocephalides_Ctenocephalides felis
NODE_116308_length_1156_cov_3.637512	CFELIS_NW_020539537.1	99.171	603	5	0	1	603	9129	9731	0	1086	Eukaryota_Arthropoda_Insecta_Siphonaptera_Pulicidae_Ctenocephalides_Ctenocephalides felis
NODE_116407_length_1156_cov_2.228377	CFELIS_NW_020539724.1	91.033	368	26	4	790	1153	18557745	18558109	5.68e-134	490	Eukaryota_Arthropoda_Insecta_Siphonaptera_Pulicidae_Ctenocephalides_Ctenocephalides felis
NODE_116506_length_1155_cov_2.815175	CFELIS_NW_020537758.1	95.871	557	18	4	603	1155	3216455	3215900	0	896	Eukaryota_Arthropoda_Insecta_Siphonaptera_Pulicidae_Ctenocephalides_Ctenocephalides felis
NODE_116605_length_1154_cov_3.580331	CFELIS_NW_020539725.1	95.47	1192	16	12	1	1154	44997561	44998752	0	1868	Eukaryota_Arthropoda_Insecta_Siphonaptera_Pulicidae_Ctenocephalides_Ctenocephalides felis
NODE_116704_length_1154_cov_1.980526	CFELIS_NW_020539727.1	77.6	250	33	15	725	964	18202017	18202253	1.42e-25	130	Eukaryota_Arthropoda_Insecta_Siphonaptera_Pulicidae_Ctenocephalides_Ctenocephalides felis
NODE_116803_length_1153_cov_2.557505	CFELIS_NW_020537646.1	98.795	1162	4	6	1	1153	9652210	9651050	0	2060	Eukaryota_Arthropoda_Insecta_Siphonaptera_Pulicidae_Ctenocephalides_Ctenocephalides felis
NODE_116902_length_1152_cov_3.072195	CFELIS_NW_020538040.1	98.017	1160	9	7	1	1152	22356052	22357205	0	2002	Eukaryota_Arthropoda_Insecta_Siphonaptera_Pulicidae_Ctenocephalides_Ctenocephalides felis
NODE_117001_length_1151_cov_4.918945	CFELIS_NW_020538040.1	98.604	1146	3	3	18	1151	101762239	101761095	0	2015	Eukaryota_Arthropoda_Insecta_Siphonaptera_Pulicidae_Ctenocephalides_Ctenocephalides felis
NODE_117100_length_1151_cov_2.133789	CFELIS_NW_020536999.1	99.739	1151	3	0	1	1151	20197726	20196576	0	2109	Eukaryota_Arthropoda_Insecta_Siphonaptera_Pulicidae_Ctenocephalides_Ctenocephalides felis
NODE_117199_length_1150_cov_2.892473	CFELIS_NW_020536999.1	99.555	1123	5	0	1	1123	32577688	32578810	0	2047	Eukaryota_Arthropoda_Insecta_Siphonaptera_Pulicidae_Ctenocephalides_Ctenocephalides felis
NODE_117298_length_1150_cov_1.396872	CFELIS_NW_020537758.1	97.237	1158	18	6	1	1150	26174226	26173075	0	1949	Eukaryota_Arthropoda_Insecta_Siphonaptera_Pulicidae_Ctenocephalides_Ctenocephalides felis
NODE_117496_length_1148_cov_3.128306	CFELIS_NW_020536791.1	99.652	1149	3	1	1	1148	18888	17740	0	2098	Eukaryota_Arthropoda_Insecta_Siphonaptera_Pulicidae_Ctenocephalides_Ctenocephalides felis
NODE_117595_length_1147_cov_8.831373	CFELIS_NW_020538040.1	94.685	809	35	4	195	1003	185147226	185148026	0	1249	Eukaryota_Arthropoda_Insecta_Siphonaptera_Pulicidae_Ctenocephalides_Ctenocephalides felis
NODE_117694_length_1147_cov_2.180392	CFELIS_NW_020536999.1	91.9	321	22	3	1	318	312562	312881	1.24e-120	446	Eukaryota_Arthropoda_Insecta_Siphonaptera_Pulicidae_Ctenocephalides_Ctenocephalides felis
NODE_117793_length_1146_cov_2.715407	CFELIS_NW_020538040.1	98.691	1146	15	0	1	1146	8681829	8682974	0	2034	Eukaryota_Arthropoda_Insecta_Siphonaptera_Pulicidae_Ctenocephalides_Ctenocephalides felis
NODE_117892_length_1145_cov_3.936149	CFELIS_NW_020539725.1	99.651	1145	4	0	1	1145	34118354	34119498	0	2093	Eukaryota_Arthropoda_Insecta_Siphonaptera_Pulicidae_Ctenocephalides_Ctenocephalides felis
NODE_117991_length_1145_cov_2.022593	CFELIS_NW_020536999.1	98.428	1145	16	2	1	1145	5101411	5102553	0	2013	Eukaryota_Arthropoda_Insecta_Siphonaptera_Pulicidae_Ctenocephalides_Ctenocephalides felis
NODE_118090_length_1144_cov_2.916421	CFELIS_NW_020537324.1	99.476	1146	4	1	1	1144	67421234	67422379	0	2082	Eukaryota_Arthropoda_Insecta_Siphonaptera_Pulicidae_Ctenocephalides_Ctenocephalides felis
NODE_118189_length_1143_cov_5.409449	CFELIS_NW_020538040.1	99.81	1051	1	1	1	1050	101422138	101421088	0	1929	Eukaryota_Arthropoda_Insecta_Siphonaptera_Pulicidae_Ctenocephalides_Ctenocephalides felis
NODE_118288_length_1143_cov_2.499016	CFELIS_NW_020539724.1	89.365	630	10	5	558	1143	755136	754520	0	739	Eukaryota_Arthropoda_Insecta_Siphonaptera_Pulicidae_Ctenocephalides_Ctenocephalides felis
NODE_118387_length_1142_cov_3.119212	CFELIS_NW_020537324.1	85.887	496	33	23	664	1142	77627311	77626836	4.34e-135	494	Eukaryota_Arthropoda_Insecta_Siphonaptera_Pulicidae_Ctenocephalides_Ctenocephalides felis
NODE_118486_length_1141_cov_4.133136	CFELIS_NW_020538040.1	99.299	1142	5	2	1	1141	85371311	85372450	0	2061	Eukaryota_Arthropoda_Insecta_Siphonaptera_Pulicidae_Ctenocephalides_Ctenocephalides felis
NODE_118585_length_1141_cov_1.951677	CFELIS_NW_020538040.1	96.526	403	11	3	739	1141	37011565	37011964	0	664	Eukaryota_Arthropoda_Insecta_Siphonaptera_Pulicidae_Ctenocephalides_Ctenocephalides felis
NODE_118684_length_1140_cov_2.715696	CFELIS_NW_020539727.1	97.586	870	18	2	271	1140	4836890	4836024	0	1487	Eukaryota_Arthropoda_Insecta_Siphonaptera_Pulicidae_Ctenocephalides_Ctenocephalides felis
NODE_118882_length_1139_cov_2.345850	CFELIS_NW_020536999.1	99.737	1140	0	2	1	1139	28183961	28182824	0	2085	Eukaryota_Arthropoda_Insecta_Siphonaptera_Pulicidae_Ctenocephalides_Ctenocephalides felis
NODE_118981_length_1138_cov_3.045500	CFELIS_NW_020538040.1	99.649	1140	2	2	1	1138	79666415	79665276	0	2082	Eukaryota_Arthropoda_Insecta_Siphonaptera_Pulicidae_Ctenocephalides_Ctenocephalides felis
NODE_119080_length_1138_cov_1.556874	CFELIS_NW_020536999.1	98.418	1138	18	0	1	1138	9537811	9536674	0	2002	Eukaryota_Arthropoda_Insecta_Siphonaptera_Pulicidae_Ctenocephalides_Ctenocephalides felis
NODE_119179_length_1137_cov_2.672277	CFELIS_NW_020537324.1	99.385	1138	5	2	1	1137	26356532	26357668	0	2061	Eukaryota_Arthropoda_Insecta_Siphonaptera_Pulicidae_Ctenocephalides_Ctenocephalides felis
NODE_119278_length_1136_cov_3.921705	CFELIS_NW_020538040.1	98.783	1150	0	4	1	1136	83493135	83491986	0	2034	Eukaryota_Arthropoda_Insecta_Siphonaptera_Pulicidae_Ctenocephalides_Ctenocephalides felis
NODE_119377_length_1136_cov_2.313181	CFELIS_NW_020538040.1	99.648	1136	4	0	1	1136	5940426	5941561	0	2076	Eukaryota_Arthropoda_Insecta_Siphonaptera_Pulicidae_Ctenocephalides_Ctenocephalides felis
NODE_119476_length_1135_cov_2.923611	CFELIS_NW_020539727.1	95.699	744	26	5	394	1135	21761266	21760527	0	1192	Eukaryota_Arthropoda_Insecta_Siphonaptera_Pulicidae_Ctenocephalides_Ctenocephalides felis
NODE_119575_length_1134_cov_4.339623	CFELIS_NW_020539724.1	99.735	1134	3	0	1	1134	28665457	28666590	0	2078	Eukaryota_Arthropoda_Insecta_Siphonaptera_Pulicidae_Ctenocephalides_Ctenocephalides felis
NODE_119674_length_1134_cov_2.240318	CFELIS_NW_020537758.1	97.078	787	20	3	214	999	48743281	48744065	0	1323	Eukaryota_Arthropoda_Insecta_Siphonaptera_Pulicidae_Ctenocephalides_Ctenocephalides felis
NODE_119773_length_1133_cov_2.969185	CFELIS_NW_020538040.1	95.526	1140	34	7	1	1133	14027227	14026098	0	1807	Eukaryota_Arthropoda_Insecta_Siphonaptera_Pulicidae_Ctenocephalides_Ctenocephalides felis
NODE_119872_length_1132_cov_3.792040	CFELIS_NW_020538040.1	99.471	1134	4	1	1	1132	122304792	122305925	0	2060	Eukaryota_Arthropoda_Insecta_Siphonaptera_Pulicidae_Ctenocephalides_Ctenocephalides felis
NODE_119971_length_1132_cov_2.159204	CFELIS_NW_020536999.1	99.293	1132	8	0	1	1132	71873041	71874172	0	2047	Eukaryota_Arthropoda_Insecta_Siphonaptera_Pulicidae_Ctenocephalides_Ctenocephalides felis
NODE_120070_length_1131_cov_2.888446	CFELIS_NW_020538040.1	95.427	1137	36	7	1	1131	11169764	11168638	0	1797	Eukaryota_Arthropoda_Insecta_Siphonaptera_Pulicidae_Ctenocephalides_Ctenocephalides felis
NODE_120169_length_1130_cov_5.154536	CFELIS_NW_020539725.1	83.027	1143	127	36	1	1119	52637564	52636465	0	974	Eukaryota_Arthropoda_Insecta_Siphonaptera_Pulicidae_Ctenocephalides_Ctenocephalides felis
NODE_120268_length_1130_cov_2.460618	CFELIS_NW_020539727.1	93.218	634	39	4	491	1122	16839239	16839870	0	929	Eukaryota_Arthropoda_Insecta_Siphonaptera_Pulicidae_Ctenocephalides_Ctenocephalides felis
NODE_120367_length_1129_cov_3.438124	CFELIS_NW_020537324.1	91.971	1121	54	26	1	1118	72658675	72657588	0	1539	Eukaryota_Arthropoda_Insecta_Siphonaptera_Pulicidae_Ctenocephalides_Ctenocephalides felis
NODE_120466_length_1129_cov_2.077844	CFELIS_NW_020537758.1	94.991	1138	41	9	3	1129	35171797	35170665	0	1772	Eukaryota_Arthropoda_Insecta_Siphonaptera_Pulicidae_Ctenocephalides_Ctenocephalides felis
NODE_120565_length_1128_cov_2.765235	CFELIS_NW_020539726.1	84.043	94	9	4	140	232	32304937	32305025	3.06e-12	86.1	Eukaryota_Arthropoda_Insecta_Siphonaptera_Pulicidae_Ctenocephalides_Ctenocephalides felis
NODE_120664_length_1127_cov_3.701000	CFELIS_NW_020538040.1	92.625	800	46	10	329	1123	52889202	52889993	0	1138	Eukaryota_Arthropoda_Insecta_Siphonaptera_Pulicidae_Ctenocephalides_Ctenocephalides felis
NODE_120763_length_1127_cov_1.980000	CFELIS_NW_020538040.1	99.468	1127	0	6	1	1127	173903432	173902312	0	2043	Eukaryota_Arthropoda_Insecta_Siphonaptera_Pulicidae_Ctenocephalides_Ctenocephalides felis
NODE_120862_length_1126_cov_2.811812	CFELIS_NW_020538040.1	98.403	1127	16	2	1	1126	15573875	15575000	0	1980	Eukaryota_Arthropoda_Insecta_Siphonaptera_Pulicidae_Ctenocephalides_Ctenocephalides felis
NODE_120961_length_1125_cov_3.684369	CFELIS_NW_020538040.1	84	1050	87	45	95	1121	184918825	184917834	0	933	Eukaryota_Arthropoda_Insecta_Siphonaptera_Pulicidae_Ctenocephalides_Ctenocephalides felis
NODE_121060_length_1125_cov_1.996994	CFELIS_NW_020539640.1	99.733	1125	3	0	1	1125	33200	34324	0	2061	Eukaryota_Arthropoda_Insecta_Siphonaptera_Pulicidae_Ctenocephalides_Ctenocephalides felis
NODE_121159_length_1124_cov_2.667001	CFELIS_NW_020539724.1	96.233	823	26	3	296	1118	13174853	13174036	0	1343	Eukaryota_Arthropoda_Insecta_Siphonaptera_Pulicidae_Ctenocephalides_Ctenocephalides felis
NODE_121258_length_1123_cov_4.288153	CFELIS_NW_020537646.1	98.932	1124	8	4	1	1123	28507663	28506543	0	2006	Eukaryota_Arthropoda_Insecta_Siphonaptera_Pulicidae_Ctenocephalides_Ctenocephalides felis
NODE_121357_length_1123_cov_2.456827	CFELIS_NW_020539725.1	87.566	1142	106	11	1	1122	45775269	45776394	0	1290	Eukaryota_Arthropoda_Insecta_Siphonaptera_Pulicidae_Ctenocephalides_Ctenocephalides felis
NODE_121456_length_1122_cov_2.929648	CFELIS_NW_020537324.1	96.522	345	12	0	733	1077	28527583	28527239	1.91e-158	571	Eukaryota_Arthropoda_Insecta_Siphonaptera_Pulicidae_Ctenocephalides_Ctenocephalides felis
NODE_121555_length_1122_cov_1.251256	CFELIS_NW_020539726.1	84.449	463	37	23	692	1122	10979925	10980384	5.67e-114	424	Eukaryota_Arthropoda_Insecta_Siphonaptera_Pulicidae_Ctenocephalides_Ctenocephalides felis
NODE_121654_length_1121_cov_2.341046	CFELIS_NW_020539724.1	97.6	1125	21	5	2	1121	143765	144888	0	1923	Eukaryota_Arthropoda_Insecta_Siphonaptera_Pulicidae_Ctenocephalides_Ctenocephalides felis
NODE_121753_length_1120_cov_3.297080	CFELIS_NW_020538040.1	97.324	1121	13	7	2	1120	155609063	155607958	0	1888	Eukaryota_Arthropoda_Insecta_Siphonaptera_Pulicidae_Ctenocephalides_Ctenocephalides felis
NODE_121852_length_1120_cov_1.786506	CFELIS_NW_020539726.1	89.441	805	67	5	28	827	31022501	31023292	0	1000	Eukaryota_Arthropoda_Insecta_Siphonaptera_Pulicidae_Ctenocephalides_Ctenocephalides felis
NODE_121951_length_1119_cov_2.623992	CFELIS_NW_020537324.1	84.492	748	82	16	1	740	18092919	18093640	0	708	Eukaryota_Arthropoda_Insecta_Siphonaptera_Pulicidae_Ctenocephalides_Ctenocephalides felis
NODE_122050_length_1118_cov_3.644803	CFELIS_NW_020539725.1	97.507	1123	23	3	1	1118	21922948	21924070	0	1914	Eukaryota_Arthropoda_Insecta_Siphonaptera_Pulicidae_Ctenocephalides_Ctenocephalides felis
NODE_122149_length_1118_cov_2.088799	CFELIS_NW_020538040.1	99.821	1118	2	0	1	1118	73922686	73921569	0	2054	Eukaryota_Arthropoda_Insecta_Siphonaptera_Pulicidae_Ctenocephalides_Ctenocephalides felis
NODE_122248_length_1117_cov_3.022222	CFELIS_NW_020537646.1	99.821	1117	2	0	1	1117	6308410	6309526	0	2052	Eukaryota_Arthropoda_Insecta_Siphonaptera_Pulicidae_Ctenocephalides_Ctenocephalides felis
NODE_122347_length_1116_cov_3.581395	CFELIS_NW_020537646.1	81.342	477	67	19	649	1111	43234823	43234355	2.68e-97	368	Eukaryota_Arthropoda_Insecta_Siphonaptera_Pulicidae_Ctenocephalides_Ctenocephalides felis
NODE_122446_length_1116_cov_1.749242	CFELIS_NW_020536999.1	94.269	1012	17	9	1	993	10427838	10426849	0	1509	Eukaryota_Arthropoda_Insecta_Siphonaptera_Pulicidae_Ctenocephalides_Ctenocephalides felis
NODE_122545_length_1115_cov_2.698381	CFELIS_NW_020538040.1	99.821	1115	2	0	1	1115	35606933	35605819	0	2049	Eukaryota_Arthropoda_Insecta_Siphonaptera_Pulicidae_Ctenocephalides_Ctenocephalides felis
NODE_122644_length_1114_cov_4.002026	CFELIS_NW_020539724.1	98.384	1114	2	6	1	1114	23605756	23606853	0	1943	Eukaryota_Arthropoda_Insecta_Siphonaptera_Pulicidae_Ctenocephalides_Ctenocephalides felis
NODE_122743_length_1114_cov_1.534954	CFELIS_NW_020536999.1	98.834	1115	6	2	1	1114	42273109	42274217	0	1980	Eukaryota_Arthropoda_Insecta_Siphonaptera_Pulicidae_Ctenocephalides_Ctenocephalides felis
NODE_122842_length_1113_cov_2.611562	CFELIS_NW_020537646.1	99.91	1113	0	1	1	1113	16134297	16135408	0	2049	Eukaryota_Arthropoda_Insecta_Siphonaptera_Pulicidae_Ctenocephalides_Ctenocephalides felis
NODE_122941_length_1112_cov_3.651777	CFELIS_NW_020538040.1	99.461	1114	4	1	1	1112	84125149	84124036	0	2023	Eukaryota_Arthropoda_Insecta_Siphonaptera_Pulicidae_Ctenocephalides_Ctenocephalides felis
NODE_123040_length_1112_cov_2.268020	CFELIS_NW_020537324.1	98.307	1122	8	5	1	1112	77778015	77776895	0	1956	Eukaryota_Arthropoda_Insecta_Siphonaptera_Pulicidae_Ctenocephalides_Ctenocephalides felis
NODE_123139_length_1111_cov_3.160569	CFELIS_NW_020538040.1	100	1111	0	0	1	1111	145285177	145284067	0	2052	Eukaryota_Arthropoda_Insecta_Siphonaptera_Pulicidae_Ctenocephalides_Ctenocephalides felis
NODE_123238_length_1111_cov_1.696138	CFELIS_NW_020538040.1	95.838	817	18	5	1	817	63217944	63218744	0	1306	Eukaryota_Arthropoda_Insecta_Siphonaptera_Pulicidae_Ctenocephalides_Ctenocephalides felis
NODE_123436_length_1109_cov_4.763747	CFELIS_NW_020539726.1	99.367	1105	0	2	1	1098	3413747	3414851	0	1995	Eukaryota_Arthropoda_Insecta_Siphonaptera_Pulicidae_Ctenocephalides_Ctenocephalides felis
NODE_123535_length_1109_cov_2.505092	CFELIS_NW_020537324.1	97.849	744	16	0	1	744	57216787	57217530	0	1286	Eukaryota_Arthropoda_Insecta_Siphonaptera_Pulicidae_Ctenocephalides_Ctenocephalides felis
NODE_123634_length_1108_cov_3.518858	CFELIS_NW_020537324.1	98.986	986	3	7	1	986	48097209	48096231	0	1759	Eukaryota_Arthropoda_Insecta_Siphonaptera_Pulicidae_Ctenocephalides_Ctenocephalides felis
NODE_123733_length_1108_cov_1.911315	CFELIS_NW_020539727.1	98.736	1108	4	1	1	1108	10343385	10344482	0	1960	Eukaryota_Arthropoda_Insecta_Siphonaptera_Pulicidae_Ctenocephalides_Ctenocephalides felis
NODE_123832_length_1107_cov_2.805102	CFELIS_NW_020538040.1	83.972	1123	106	34	3	1106	87401533	87402600	0	1009	Eukaryota_Arthropoda_Insecta_Siphonaptera_Pulicidae_Ctenocephalides_Ctenocephalides felis
NODE_123931_length_1106_cov_3.624106	CFELIS_NW_020537646.1	98.285	1108	13	3	1	1106	46409293	46410396	0	1936	Eukaryota_Arthropoda_Insecta_Siphonaptera_Pulicidae_Ctenocephalides_Ctenocephalides felis
NODE_124030_length_1106_cov_2.099081	CFELIS_NW_020539189.1	98.261	345	4	2	1	344	49547	49204	6.69e-168	603	Eukaryota_Arthropoda_Insecta_Siphonaptera_Pulicidae_Ctenocephalides_Ctenocephalides felis
NODE_124129_length_1105_cov_3.056237	CFELIS_NW_020538040.1	98.991	1090	6	3	1	1088	181125619	181126705	0	1947	Eukaryota_Arthropoda_Insecta_Siphonaptera_Pulicidae_Ctenocephalides_Ctenocephalides felis
NODE_124228_length_1105_cov_1.294479	CFELIS_NW_020536999.1	83.97	942	95	26	4	910	93647799	93646879	0	852	Eukaryota_Arthropoda_Insecta_Siphonaptera_Pulicidae_Ctenocephalides_Ctenocephalides felis
NODE_124327_length_1104_cov_2.408393	CFELIS_NW_020537324.1	93.473	766	37	5	349	1104	16001787	16001025	0	1125	Eukaryota_Arthropoda_Insecta_Siphonaptera_Pulicidae_Ctenocephalides_Ctenocephalides felis
NODE_124426_length_1103_cov_3.319672	CFELIS_NW_020537324.1	99.408	1014	6	0	90	1103	716139	715126	0	1840	Eukaryota_Arthropoda_Insecta_Siphonaptera_Pulicidae_Ctenocephalides_Ctenocephalides felis
NODE_124525_length_1103_cov_2.020492	CFELIS_NW_020537646.1	100	1103	0	0	1	1103	29539256	29540358	0	2037	Eukaryota_Arthropoda_Insecta_Siphonaptera_Pulicidae_Ctenocephalides_Ctenocephalides felis
NODE_124624_length_1102_cov_2.855385	CFELIS_NW_020536999.1	99.547	1104	3	2	1	1102	35196861	35197964	0	2010	Eukaryota_Arthropoda_Insecta_Siphonaptera_Pulicidae_Ctenocephalides_Ctenocephalides felis
NODE_124723_length_1101_cov_4.496920	CFELIS_NW_020538040.1	99.728	1101	2	1	1	1101	102329657	102330756	0	2015	Eukaryota_Arthropoda_Insecta_Siphonaptera_Pulicidae_Ctenocephalides_Ctenocephalides felis
NODE_124822_length_1101_cov_2.349076	CFELIS_NW_020537758.1	91.61	584	24	15	1	570	5969617	5969045	0	784	Eukaryota_Arthropoda_Insecta_Siphonaptera_Pulicidae_Ctenocephalides_Ctenocephalides felis
NODE_124921_length_1100_cov_3.097636	CFELIS_NW_020538040.1	99.818	1100	2	0	1	1100	139981219	139980120	0	2021	Eukaryota_Arthropoda_Insecta_Siphonaptera_Pulicidae_Ctenocephalides_Ctenocephalides felis
NODE_125020_length_1100_cov_1.955807	CFELIS_NW_020536999.1	99.819	1102	0	2	1	1100	11025700	11026801	0	2023	Eukaryota_Arthropoda_Insecta_Siphonaptera_Pulicidae_Ctenocephalides_Ctenocephalides felis
NODE_125119_length_1099_cov_2.527778	CFELIS_NW_020539727.1	92.404	961	42	16	1	955	11850135	11851070	0	1341	Eukaryota_Arthropoda_Insecta_Siphonaptera_Pulicidae_Ctenocephalides_Ctenocephalides felis
NODE_125218_length_1098_cov_3.522142	CFELIS_NW_020536999.1	99.818	1098	1	1	1	1098	72434192	72435288	0	2015	Eukaryota_Arthropoda_Insecta_Siphonaptera_Pulicidae_Ctenocephalides_Ctenocephalides felis
NODE_125317_length_1098_cov_2.049434	CFELIS_NW_020539726.1	99.18	1098	9	0	1	1098	7835540	7836637	0	1978	Eukaryota_Arthropoda_Insecta_Siphonaptera_Pulicidae_Ctenocephalides_Ctenocephalides felis
NODE_125416_length_1097_cov_2.787629	CFELIS_NW_020538040.1	98.997	1097	11	0	1	1097	27707014	27708110	0	1965	Eukaryota_Arthropoda_Insecta_Siphonaptera_Pulicidae_Ctenocephalides_Ctenocephalides felis
NODE_125515_length_1096_cov_5.012384	CFELIS_NW_020538040.1	99.909	1096	1	0	1	1096	97863961	97865056	0	2019	Eukaryota_Arthropoda_Insecta_Siphonaptera_Pulicidae_Ctenocephalides_Ctenocephalides felis
NODE_125614_length_1096_cov_2.362229	CFELIS_NW_020538040.1	99.453	1097	5	1	1	1096	23684159	23683063	0	1991	Eukaryota_Arthropoda_Insecta_Siphonaptera_Pulicidae_Ctenocephalides_Ctenocephalides felis
NODE_125713_length_1095_cov_3.299587	CFELIS_NW_020536999.1	97.354	1096	12	9	1	1095	90848780	90847701	0	1847	Eukaryota_Arthropoda_Insecta_Siphonaptera_Pulicidae_Ctenocephalides_Ctenocephalides felis
NODE_125812_length_1095_cov_2.089876	CFELIS_NW_020539725.1	87.648	761	72	15	352	1095	70005225	70004470	0	865	Eukaryota_Arthropoda_Insecta_Siphonaptera_Pulicidae_Ctenocephalides_Ctenocephalides felis
NODE_125911_length_1094_cov_2.867632	CFELIS_NW_020537758.1	93.71	1097	32	14	1	1094	47817584	47816522	0	1609	Eukaryota_Arthropoda_Insecta_Siphonaptera_Pulicidae_Ctenocephalides_Ctenocephalides felis
NODE_126010_length_1094_cov_1.261634	CFELIS_NW_020537646.1	99.357	1089	7	0	6	1094	41914609	41915697	0	1973	Eukaryota_Arthropoda_Insecta_Siphonaptera_Pulicidae_Ctenocephalides_Ctenocephalides felis
NODE_126109_length_1093_cov_2.253623	CFELIS_NW_020537324.1	95.902	244	7	2	850	1093	82703959	82703719	1.56e-104	392	Eukaryota_Arthropoda_Insecta_Siphonaptera_Pulicidae_Ctenocephalides_Ctenocephalides felis
NODE_126208_length_1092_cov_3.118135	CFELIS_NW_020538040.1	99.908	1092	1	0	1	1092	28332054	28333145	0	2012	Eukaryota_Arthropoda_Insecta_Siphonaptera_Pulicidae_Ctenocephalides_Ctenocephalides felis
NODE_126307_length_1092_cov_1.900518	CFELIS_NW_020539727.1	98.994	1093	9	2	1	1092	23494399	23493308	0	1956	Eukaryota_Arthropoda_Insecta_Siphonaptera_Pulicidae_Ctenocephalides_Ctenocephalides felis
NODE_126406_length_1091_cov_2.675311	CFELIS_NW_020539725.1	79.379	708	70	29	1	650	24370389	24371078	1.18e-115	429	Eukaryota_Arthropoda_Insecta_Siphonaptera_Pulicidae_Ctenocephalides_Ctenocephalides felis
NODE_126505_length_1091_cov_1.393154	CFELIS_NW_020537646.1	98.193	1107	4	1	1	1091	30836799	30837905	0	1919	Eukaryota_Arthropoda_Insecta_Siphonaptera_Pulicidae_Ctenocephalides_Ctenocephalides felis
NODE_126604_length_1090_cov_2.538941	CFELIS_NW_020537324.1	96.786	1089	28	3	1	1083	86289427	86290514	0	1810	Eukaryota_Arthropoda_Insecta_Siphonaptera_Pulicidae_Ctenocephalides_Ctenocephalides felis
NODE_126703_length_1089_cov_3.615385	CFELIS_NW_020538040.1	99.633	1089	3	1	1	1089	13765400	13766487	0	1988	Eukaryota_Arthropoda_Insecta_Siphonaptera_Pulicidae_Ctenocephalides_Ctenocephalides felis
NODE_126802_length_1089_cov_2.240125	CFELIS_NW_020537324.1	98.442	1091	9	6	1	1089	6215554	6216638	0	1914	Eukaryota_Arthropoda_Insecta_Siphonaptera_Pulicidae_Ctenocephalides_Ctenocephalides felis
NODE_126901_length_1088_cov_3.280957	CFELIS_NW_020537646.1	99.45	1090	3	2	1	1088	5789737	5788649	0	1977	Eukaryota_Arthropoda_Insecta_Siphonaptera_Pulicidae_Ctenocephalides_Ctenocephalides felis
NODE_127000_length_1088_cov_1.814776	CFELIS_NW_020538040.1	97.182	1100	17	7	1	1088	145798823	145797726	0	1847	Eukaryota_Arthropoda_Insecta_Siphonaptera_Pulicidae_Ctenocephalides_Ctenocephalides felis
NODE_127099_length_1087_cov_2.817708	CFELIS_NW_020536999.1	89.315	730	48	14	1	717	748021	747309	0	889	Eukaryota_Arthropoda_Insecta_Siphonaptera_Pulicidae_Ctenocephalides_Ctenocephalides felis
NODE_127198_length_1086_cov_9.864442	CFELIS_NW_020537052.1	100	1086	0	0	1	1086	93828	94913	0	2006	Eukaryota_Arthropoda_Insecta_Siphonaptera_Pulicidae_Ctenocephalides_Ctenocephalides felis
NODE_127297_length_1086_cov_2.459854	CFELIS_NW_020537121.1	95.684	1089	32	5	1	1086	5010	3934	0	1736	Eukaryota_Arthropoda_Insecta_Siphonaptera_Pulicidae_Ctenocephalides_Ctenocephalides felis
NODE_127396_length_1085_cov_3.711900	CFELIS_NW_020539726.1	93.897	639	34	4	449	1085	6772464	6773099	0	959	Eukaryota_Arthropoda_Insecta_Siphonaptera_Pulicidae_Ctenocephalides_Ctenocephalides felis
NODE_127495_length_1085_cov_2.284969	CFELIS_NW_020537646.1	97.832	784	14	3	1	782	723809	724591	0	1351	Eukaryota_Arthropoda_Insecta_Siphonaptera_Pulicidae_Ctenocephalides_Ctenocephalides felis
NODE_127594_length_1084_cov_3.762800	CFELIS_NW_020539725.1	98.649	1036	14	0	1	1036	62077383	62078418	0	1836	Eukaryota_Arthropoda_Insecta_Siphonaptera_Pulicidae_Ctenocephalides_Ctenocephalides felis
NODE_127693_length_1084_cov_2.261233	CFELIS_NW_020537758.1	99.815	1084	2	0	1	1084	53532711	53531628	0	1991	Eukaryota_Arthropoda_Insecta_Siphonaptera_Pulicidae_Ctenocephalides_Ctenocephalides felis
NODE_127792_length_1083_cov_3.385983	CFELIS_NW_020538040.1	98.247	1084	11	4	1	1083	44760486	44761562	0	1890	Eukaryota_Arthropoda_Insecta_Siphonaptera_Pulicidae_Ctenocephalides_Ctenocephalides felis
NODE_127891_length_1083_cov_1.604603	CFELIS_NW_020537646.1	99.723	1083	3	0	1	1083	30756378	30757460	0	1984	Eukaryota_Arthropoda_Insecta_Siphonaptera_Pulicidae_Ctenocephalides_Ctenocephalides felis
NODE_127990_length_1082_cov_2.562304	CFELIS_NW_020537758.1	99.908	1082	1	0	1	1082	26577414	26576333	0	1993	Eukaryota_Arthropoda_Insecta_Siphonaptera_Pulicidae_Ctenocephalides_Ctenocephalides felis
NODE_128089_length_1081_cov_3.833333	CFELIS_NW_020538040.1	90.989	1132	43	25	1	1081	75405160	75406283	0	1471	Eukaryota_Arthropoda_Insecta_Siphonaptera_Pulicidae_Ctenocephalides_Ctenocephalides felis
NODE_128287_length_1080_cov_3.049318	CFELIS_NW_020537646.1	89.031	1094	77	25	4	1079	29452032	29453100	0	1315	Eukaryota_Arthropoda_Insecta_Siphonaptera_Pulicidae_Ctenocephalides_Ctenocephalides felis
NODE_128386_length_1079_cov_17.705882	CFELIS_NW_020537646.1	99.907	1079	1	0	1	1079	55167360	55168438	0	1988	Eukaryota_Arthropoda_Insecta_Siphonaptera_Pulicidae_Ctenocephalides_Ctenocephalides felis
NODE_128485_length_1079_cov_2.444328	CFELIS_NW_020537646.1	97.687	1081	18	3	1	1079	40274311	40273236	0	1851	Eukaryota_Arthropoda_Insecta_Siphonaptera_Pulicidae_Ctenocephalides_Ctenocephalides felis
NODE_128584_length_1078_cov_3.758149	CFELIS_NW_020537324.1	99.907	1078	1	0	1	1078	38523666	38524743	0	1986	Eukaryota_Arthropoda_Insecta_Siphonaptera_Pulicidae_Ctenocephalides_Ctenocephalides felis
NODE_128683_length_1078_cov_1.949527	CFELIS_NW_020537758.1	99.722	1078	2	1	1	1078	35962176	35963252	0	1973	Eukaryota_Arthropoda_Insecta_Siphonaptera_Pulicidae_Ctenocephalides_Ctenocephalides felis
NODE_128782_length_1077_cov_2.658947	CFELIS_NW_020539725.1	98.253	916	5	6	172	1077	18310838	18309924	0	1592	Eukaryota_Arthropoda_Insecta_Siphonaptera_Pulicidae_Ctenocephalides_Ctenocephalides felis
NODE_128881_length_1076_cov_4.700738	CFELIS_NW_020537646.1	93.486	568	31	2	2	566	50191730	50192294	0	839	Eukaryota_Arthropoda_Insecta_Siphonaptera_Pulicidae_Ctenocephalides_Ctenocephalides felis
NODE_128980_length_1076_cov_2.471022	CFELIS_NW_020536999.1	98.52	1081	10	3	1	1076	16406531	16407610	0	1903	Eukaryota_Arthropoda_Insecta_Siphonaptera_Pulicidae_Ctenocephalides_Ctenocephalides felis
NODE_129079_length_1075_cov_3.839662	CFELIS_NW_020537758.1	99.721	1075	3	0	1	1075	14161847	14162921	0	1969	Eukaryota_Arthropoda_Insecta_Siphonaptera_Pulicidae_Ctenocephalides_Ctenocephalides felis
NODE_129178_length_1075_cov_2.133966	CFELIS_NW_020539725.1	89.558	498	31	5	578	1075	34853300	34853776	1.08e-170	612	Eukaryota_Arthropoda_Insecta_Siphonaptera_Pulicidae_Ctenocephalides_Ctenocephalides felis
NODE_129277_length_1074_cov_3.091869	CFELIS_NW_020537324.1	91.736	1077	43	20	4	1074	471916	470880	0	1454	Eukaryota_Arthropoda_Insecta_Siphonaptera_Pulicidae_Ctenocephalides_Ctenocephalides felis
NODE_129376_length_1074_cov_1.681098	CFELIS_NW_020539724.1	91.124	676	32	14	1	658	16182554	16183219	0	891	Eukaryota_Arthropoda_Insecta_Siphonaptera_Pulicidae_Ctenocephalides_Ctenocephalides felis
NODE_129475_length_1073_cov_2.460888	CFELIS_NW_020538040.1	98.705	1081	3	2	1	1073	34143937	34145014	0	1908	Eukaryota_Arthropoda_Insecta_Siphonaptera_Pulicidae_Ctenocephalides_Ctenocephalides felis
NODE_129574_length_1072_cov_3.647619	CFELIS_NW_020537646.1	97.586	787	5	4	287	1072	35377293	35378066	0	1336	Eukaryota_Arthropoda_Insecta_Siphonaptera_Pulicidae_Ctenocephalides_Ctenocephalides felis
NODE_129673_length_1072_cov_2.275132	CFELIS_NW_020539724.1	97.854	1072	21	2	1	1072	13446706	13447775	0	1851	Eukaryota_Arthropoda_Insecta_Siphonaptera_Pulicidae_Ctenocephalides_Ctenocephalides felis
NODE_129772_length_1071_cov_3.243644	CFELIS_NW_020537324.1	92.07	454	26	7	620	1071	26373439	26372994	2.97e-176	630	Eukaryota_Arthropoda_Insecta_Siphonaptera_Pulicidae_Ctenocephalides_Ctenocephalides felis
NODE_129871_length_1071_cov_1.808263	CFELIS_NW_020538040.1	99.066	1071	1	1	1	1071	15939085	15938024	0	1914	Eukaryota_Arthropoda_Insecta_Siphonaptera_Pulicidae_Ctenocephalides_Ctenocephalides felis
NODE_129970_length_1070_cov_2.707317	CFELIS_NW_020538040.1	92.84	419	23	4	146	557	175080602	175081020	2.32e-167	601	Eukaryota_Arthropoda_Insecta_Siphonaptera_Pulicidae_Ctenocephalides_Ctenocephalides felis
NODE_130069_length_1070_cov_1.444327	CFELIS_NW_020538040.1	98.413	1071	16	1	1	1070	170904538	170905608	0	1882	Eukaryota_Arthropoda_Insecta_Siphonaptera_Pulicidae_Ctenocephalides_Ctenocephalides felis
NODE_130168_length_1069_cov_2.347134	CFELIS_NW_020537324.1	82.552	1003	103	39	103	1069	55305100	55306066	0	817	Eukaryota_Arthropoda_Insecta_Siphonaptera_Pulicidae_Ctenocephalides_Ctenocephalides felis
NODE_130267_length_1068_cov_3.311371	CFELIS_NW_020539724.1	99.719	1068	3	0	1	1068	22703469	22704536	0	1956	Eukaryota_Arthropoda_Insecta_Siphonaptera_Pulicidae_Ctenocephalides_Ctenocephalides felis
NODE_130366_length_1068_cov_1.834219	CFELIS_NW_020537646.1	99.906	1068	1	0	1	1068	13658444	13657377	0	1967	Eukaryota_Arthropoda_Insecta_Siphonaptera_Pulicidae_Ctenocephalides_Ctenocephalides felis
NODE_130465_length_1067_cov_2.680851	CFELIS_NW_020538040.1	99.906	1067	1	0	1	1067	54968617	54969683	0	1965	Eukaryota_Arthropoda_Insecta_Siphonaptera_Pulicidae_Ctenocephalides_Ctenocephalides felis
NODE_130564_length_1067_cov_1.117021	CFELIS_NW_020538040.1	99.813	1067	2	0	1	1067	144889800	144888734	0	1960	Eukaryota_Arthropoda_Insecta_Siphonaptera_Pulicidae_Ctenocephalides_Ctenocephalides felis
NODE_130663_length_1066_cov_2.505857	CFELIS_NW_020539725.1	94.564	1067	31	7	1	1066	46287503	46288543	0	1624	Eukaryota_Arthropoda_Insecta_Siphonaptera_Pulicidae_Ctenocephalides_Ctenocephalides felis
NODE_130762_length_1065_cov_3.809168	CFELIS_NW_020538040.1	88.462	494	45	9	323	807	117381658	117382148	6.48e-163	586	Eukaryota_Arthropoda_Insecta_Siphonaptera_Pulicidae_Ctenocephalides_Ctenocephalides felis
NODE_130861_length_1065_cov_2.243070	CFELIS_NW_020537324.1	99.624	1065	0	1	1	1065	24292272	24293332	0	1941	Eukaryota_Arthropoda_Insecta_Siphonaptera_Pulicidae_Ctenocephalides_Ctenocephalides felis
NODE_130960_length_1064_cov_3.170758	CFELIS_NW_020538040.1	97.18	1064	12	5	1	1064	165931758	165930713	0	1783	Eukaryota_Arthropoda_Insecta_Siphonaptera_Pulicidae_Ctenocephalides_Ctenocephalides felis
NODE_131059_length_1064_cov_2.078975	CFELIS_NW_020537758.1	91.963	1070	77	8	1	1064	1801097	1802163	0	1491	Eukaryota_Arthropoda_Insecta_Siphonaptera_Pulicidae_Ctenocephalides_Ctenocephalides felis
NODE_131158_length_1063_cov_3.341880	CFELIS_NW_020538040.1	76.227	387	68	19	627	996	34648516	34648895	9.91e-42	183	Eukaryota_Arthropoda_Insecta_Siphonaptera_Pulicidae_Ctenocephalides_Ctenocephalides felis
NODE_131356_length_1062_cov_2.652406	CFELIS_NW_020539724.1	91.769	1057	64	13	18	1062	7584442	7585487	0	1448	Eukaryota_Arthropoda_Insecta_Siphonaptera_Pulicidae_Ctenocephalides_Ctenocephalides felis
NODE_131455_length_1061_cov_5.659529	CFELIS_NW_020539726.1	99.811	1061	1	1	1	1061	2194678	2193619	0	1947	Eukaryota_Arthropoda_Insecta_Siphonaptera_Pulicidae_Ctenocephalides_Ctenocephalides felis
NODE_131554_length_1061_cov_2.523555	CFELIS_NW_020537758.1	94.373	1013	40	10	52	1061	32544587	32545585	0	1539	Eukaryota_Arthropoda_Insecta_Siphonaptera_Pulicidae_Ctenocephalides_Ctenocephalides felis
NODE_131752_length_1060_cov_2.239014	CFELIS_NW_020537646.1	99.34	1060	7	0	1	1060	55945501	55946560	0	1919	Eukaryota_Arthropoda_Insecta_Siphonaptera_Pulicidae_Ctenocephalides_Ctenocephalides felis
NODE_131851_length_1059_cov_3.129828	CFELIS_NW_020539725.1	99.528	1060	3	2	1	1059	19322213	19321155	0	1929	Eukaryota_Arthropoda_Insecta_Siphonaptera_Pulicidae_Ctenocephalides_Ctenocephalides felis
NODE_131950_length_1059_cov_1.974249	CFELIS_NW_020537758.1	99.68	938	3	0	122	1059	58139986	58139049	0	1716	Eukaryota_Arthropoda_Insecta_Siphonaptera_Pulicidae_Ctenocephalides_Ctenocephalides felis
NODE_132049_length_1058_cov_2.965628	CFELIS_NW_020538040.1	96.807	689	16	3	1	685	167434183	167434869	0	1146	Eukaryota_Arthropoda_Insecta_Siphonaptera_Pulicidae_Ctenocephalides_Ctenocephalides felis
NODE_132148_length_1058_cov_1.677766	CFELIS_NW_020537758.1	88.09	890	67	15	42	928	5544054	5543201	0	1020	Eukaryota_Arthropoda_Insecta_Siphonaptera_Pulicidae_Ctenocephalides_Ctenocephalides felis
NODE_132247_length_1057_cov_2.788172	CFELIS_NW_020536999.1	77.601	692	119	25	383	1056	7086665	7085992	6.99e-103	387	Eukaryota_Arthropoda_Insecta_Siphonaptera_Pulicidae_Ctenocephalides_Ctenocephalides felis
NODE_132346_length_1056_cov_4.231432	CFELIS_NW_020538040.1	99.717	1059	0	2	1	1056	64081073	64082131	0	1936	Eukaryota_Arthropoda_Insecta_Siphonaptera_Pulicidae_Ctenocephalides_Ctenocephalides felis
NODE_132445_length_1056_cov_2.291712	CFELIS_NW_020536999.1	99.336	1054	7	0	1	1054	84500179	84501232	0	1908	Eukaryota_Arthropoda_Insecta_Siphonaptera_Pulicidae_Ctenocephalides_Ctenocephalides felis
NODE_132544_length_1055_cov_3.421336	CFELIS_NW_020539724.1	88.21	458	39	8	557	1008	8460025	8460473	8.47e-147	532	Eukaryota_Arthropoda_Insecta_Siphonaptera_Pulicidae_Ctenocephalides_Ctenocephalides felis
NODE_132643_length_1055_cov_1.772629	CFELIS_NW_020538040.1	82.609	529	57	18	164	673	27701764	27702276	2.46e-117	435	Eukaryota_Arthropoda_Insecta_Siphonaptera_Pulicidae_Ctenocephalides_Ctenocephalides felis
NODE_132742_length_1054_cov_2.959008	CFELIS_NW_020539725.1	99.716	1056	1	2	1	1054	39531756	39530701	0	1932	Eukaryota_Arthropoda_Insecta_Siphonaptera_Pulicidae_Ctenocephalides_Ctenocephalides felis
NODE_132841_length_1054_cov_1.446602	CFELIS_NW_020537324.1	89.391	443	33	12	1	439	81485793	81485361	1.09e-150	545	Eukaryota_Arthropoda_Insecta_Siphonaptera_Pulicidae_Ctenocephalides_Ctenocephalides felis
NODE_132940_length_1053_cov_2.510799	CFELIS_NW_020539726.1	83	100	12	4	728	822	28434853	28434754	2.85e-12	86.1	Eukaryota_Arthropoda_Insecta_Siphonaptera_Pulicidae_Ctenocephalides_Ctenocephalides felis
NODE_133039_length_1052_cov_5.123243	CFELIS_NW_020538040.1	99.715	1052	2	1	1	1052	55365639	55366689	0	1925	Eukaryota_Arthropoda_Insecta_Siphonaptera_Pulicidae_Ctenocephalides_Ctenocephalides felis
NODE_133138_length_1052_cov_2.418378	CFELIS_NW_020537758.1	99.336	1055	4	2	1	1052	32145338	32144284	0	1906	Eukaryota_Arthropoda_Insecta_Siphonaptera_Pulicidae_Ctenocephalides_Ctenocephalides felis
NODE_133237_length_1051_cov_3.675325	CFELIS_NW_020538040.1	99.905	1051	1	0	1	1051	152938574	152937524	0	1936	Eukaryota_Arthropoda_Insecta_Siphonaptera_Pulicidae_Ctenocephalides_Ctenocephalides felis
NODE_133336_length_1051_cov_2.337662	CFELIS_NW_020537324.1	98.963	964	7	3	1	964	82975181	82974221	0	1722	Eukaryota_Arthropoda_Insecta_Siphonaptera_Pulicidae_Ctenocephalides_Ctenocephalides felis
NODE_133435_length_1050_cov_3.140845	CFELIS_NW_020539727.1	95.575	339	13	2	1	338	20898261	20898598	1.4e-149	542	Eukaryota_Arthropoda_Insecta_Siphonaptera_Pulicidae_Ctenocephalides_Ctenocephalides felis
NODE_133534_length_1050_cov_1.894908	CFELIS_NW_020537324.1	99.81	1050	2	0	1	1050	7808621	7809670	0	1929	Eukaryota_Arthropoda_Insecta_Siphonaptera_Pulicidae_Ctenocephalides_Ctenocephalides felis
NODE_133633_length_1049_cov_2.825380	CFELIS_NW_020539725.1	98.955	1053	4	5	1	1049	66274612	66273563	0	1877	Eukaryota_Arthropoda_Insecta_Siphonaptera_Pulicidae_Ctenocephalides_Ctenocephalides felis
NODE_133732_length_1048_cov_4.362649	CFELIS_NW_020538040.1	99.905	1048	1	0	1	1048	119439687	119438640	0	1930	Eukaryota_Arthropoda_Insecta_Siphonaptera_Pulicidae_Ctenocephalides_Ctenocephalides felis
NODE_133831_length_1048_cov_2.296417	CFELIS_NW_020538812.1	91.149	1062	55	12	1	1048	5682	4646	0	1404	Eukaryota_Arthropoda_Insecta_Siphonaptera_Pulicidae_Ctenocephalides_Ctenocephalides felis
NODE_133930_length_1047_cov_3.709783	CFELIS_NW_020539724.1	100	1047	0	0	1	1047	28580381	28581427	0	1934	Eukaryota_Arthropoda_Insecta_Siphonaptera_Pulicidae_Ctenocephalides_Ctenocephalides felis
NODE_134029_length_1047_cov_2.221739	CFELIS_NW_020539726.1	99.14	1047	5	1	1	1047	40655774	40654732	0	1881	Eukaryota_Arthropoda_Insecta_Siphonaptera_Pulicidae_Ctenocephalides_Ctenocephalides felis
NODE_134128_length_1046_cov_3.422198	CFELIS_NW_020538040.1	99.904	1046	1	0	1	1046	56173695	56172650	0	1927	Eukaryota_Arthropoda_Insecta_Siphonaptera_Pulicidae_Ctenocephalides_Ctenocephalides felis
NODE_134227_length_1046_cov_1.939064	CFELIS_NW_020539725.1	87.529	874	78	14	1	865	30156618	30155767	0	981	Eukaryota_Arthropoda_Insecta_Siphonaptera_Pulicidae_Ctenocephalides_Ctenocephalides felis
NODE_134326_length_1045_cov_2.938998	CFELIS_NW_020536999.1	99.791	956	1	1	1	955	32633273	32632318	0	1753	Eukaryota_Arthropoda_Insecta_Siphonaptera_Pulicidae_Ctenocephalides_Ctenocephalides felis
NODE_134425_length_1045_cov_1.583878	CFELIS_NW_020539724.1	99.139	1045	8	1	1	1045	22407462	22408505	0	1879	Eukaryota_Arthropoda_Insecta_Siphonaptera_Pulicidae_Ctenocephalides_Ctenocephalides felis
NODE_134524_length_1044_cov_2.420938	CFELIS_NW_020539727.1	99.904	1044	1	0	1	1044	14316400	14317443	0	1923	Eukaryota_Arthropoda_Insecta_Siphonaptera_Pulicidae_Ctenocephalides_Ctenocephalides felis
NODE_134623_length_1043_cov_3.627729	CFELIS_NW_020538040.1	99.904	1043	1	0	1	1043	115778630	115777588	0	1921	Eukaryota_Arthropoda_Insecta_Siphonaptera_Pulicidae_Ctenocephalides_Ctenocephalides felis
NODE_134722_length_1043_cov_2.252183	CFELIS_NW_020536999.1	96.453	1043	13	5	1	1043	88244611	88243593	0	1700	Eukaryota_Arthropoda_Insecta_Siphonaptera_Pulicidae_Ctenocephalides_Ctenocephalides felis
NODE_134821_length_1042_cov_3.400000	CFELIS_NW_020537324.1	98.849	1043	10	2	1	1042	91228	92269	0	1858	Eukaryota_Arthropoda_Insecta_Siphonaptera_Pulicidae_Ctenocephalides_Ctenocephalides felis
NODE_134920_length_1042_cov_1.948634	CFELIS_NW_020539726.1	89.371	922	54	21	1	884	5912891	5913806	0	1120	Eukaryota_Arthropoda_Insecta_Siphonaptera_Pulicidae_Ctenocephalides_Ctenocephalides felis
NODE_135019_length_1041_cov_3.071116	CFELIS_NW_020538040.1	98.175	1041	8	1	1	1041	160040257	160041286	0	1807	Eukaryota_Arthropoda_Insecta_Siphonaptera_Pulicidae_Ctenocephalides_Ctenocephalides felis
NODE_135118_length_1041_cov_1.960613	CFELIS_NW_020536999.1	97.662	941	13	9	16	952	7722085	7723020	0	1607	Eukaryota_Arthropoda_Insecta_Siphonaptera_Pulicidae_Ctenocephalides_Ctenocephalides felis
NODE_135217_length_1040_cov_3.052574	CFELIS_NW_020536999.1	99.904	1040	0	1	1	1040	85384217	85383179	0	1914	Eukaryota_Arthropoda_Insecta_Siphonaptera_Pulicidae_Ctenocephalides_Ctenocephalides felis
NODE_135316_length_1040_cov_1.692223	CFELIS_NW_020539725.1	97.087	927	25	2	1	927	58913301	58914225	0	1561	Eukaryota_Arthropoda_Insecta_Siphonaptera_Pulicidae_Ctenocephalides_Ctenocephalides felis
NODE_135415_length_1039_cov_2.440789	CFELIS_NW_020539726.1	81.63	773	81	32	168	911	33198339	33199079	2.27e-162	584	Eukaryota_Arthropoda_Insecta_Siphonaptera_Pulicidae_Ctenocephalides_Ctenocephalides felis
NODE_135514_length_1038_cov_3.686059	CFELIS_NW_020538040.1	96.319	652	17	6	1	650	182397082	182396436	0	1064	Eukaryota_Arthropoda_Insecta_Siphonaptera_Pulicidae_Ctenocephalides_Ctenocephalides felis
NODE_135613_length_1038_cov_2.338090	CFELIS_NW_020539727.1	97.093	1032	29	1	1	1031	16915915	16914884	0	1738	Eukaryota_Arthropoda_Insecta_Siphonaptera_Pulicidae_Ctenocephalides_Ctenocephalides felis
NODE_135712_length_1037_cov_3.550549	CFELIS_NW_020538040.1	100	1037	0	0	1	1037	150875219	150874183	0	1916	Eukaryota_Arthropoda_Insecta_Siphonaptera_Pulicidae_Ctenocephalides_Ctenocephalides felis
NODE_135811_length_1037_cov_2.285714	CFELIS_NW_020537646.1	87.977	865	67	19	203	1036	13474230	13473372	0	987	Eukaryota_Arthropoda_Insecta_Siphonaptera_Pulicidae_Ctenocephalides_Ctenocephalides felis
NODE_135910_length_1036_cov_3.192519	CFELIS_NW_020537324.1	98.554	1037	12	3	1	1036	42216952	42217986	0	1829	Eukaryota_Arthropoda_Insecta_Siphonaptera_Pulicidae_Ctenocephalides_Ctenocephalides felis
NODE_136009_length_1036_cov_1.805281	CFELIS_NW_020539727.1	89.362	658	46	10	385	1030	3007863	3008508	0	806	Eukaryota_Arthropoda_Insecta_Siphonaptera_Pulicidae_Ctenocephalides_Ctenocephalides felis
NODE_136108_length_1035_cov_3.003304	CFELIS_NW_020536999.1	99.901	1012	1	0	1	1012	86573552	86574563	0	1864	Eukaryota_Arthropoda_Insecta_Siphonaptera_Pulicidae_Ctenocephalides_Ctenocephalides felis
NODE_136207_length_1035_cov_1.950441	CFELIS_NW_020537646.1	88.636	748	66	12	56	787	45125064	45124320	0	893	Eukaryota_Arthropoda_Insecta_Siphonaptera_Pulicidae_Ctenocephalides_Ctenocephalides felis
NODE_136306_length_1034_cov_3.022051	CFELIS_NW_020539725.1	92.089	632	35	6	405	1034	40073461	40072843	0	876	Eukaryota_Arthropoda_Insecta_Siphonaptera_Pulicidae_Ctenocephalides_Ctenocephalides felis
NODE_136405_length_1034_cov_1.697905	CFELIS_NW_020539727.1	99.807	1034	2	0	1	1034	8628494	8627461	0	1899	Eukaryota_Arthropoda_Insecta_Siphonaptera_Pulicidae_Ctenocephalides_Ctenocephalides felis
NODE_136504_length_1033_cov_2.685430	CFELIS_NW_020539726.1	89.828	757	58	13	1	738	39377414	39376658	0	953	Eukaryota_Arthropoda_Insecta_Siphonaptera_Pulicidae_Ctenocephalides_Ctenocephalides felis
NODE_136603_length_1032_cov_22.525967	CFELIS_NW_020537646.1	96.928	879	22	3	4	878	50458115	50457238	0	1469	Eukaryota_Arthropoda_Insecta_Siphonaptera_Pulicidae_Ctenocephalides_Ctenocephalides felis
NODE_136702_length_1032_cov_2.603315	CFELIS_NW_020538040.1	100	1032	0	0	1	1032	5199488	5200519	0	1906	Eukaryota_Arthropoda_Insecta_Siphonaptera_Pulicidae_Ctenocephalides_Ctenocephalides felis
NODE_136801_length_1032_cov_1.302762	CFELIS_NW_020537646.1	99.419	1033	5	1	1	1032	29917421	29918453	0	1873	Eukaryota_Arthropoda_Insecta_Siphonaptera_Pulicidae_Ctenocephalides_Ctenocephalides felis
NODE_136900_length_1031_cov_2.924779	CFELIS_NW_020537324.1	95.385	1040	23	14	1	1031	13304999	13306022	0	1631	Eukaryota_Arthropoda_Insecta_Siphonaptera_Pulicidae_Ctenocephalides_Ctenocephalides felis
NODE_136999_length_1031_cov_1.637168	CFELIS_NW_020536999.1	97.854	1025	14	2	1	1025	1505743	1504727	0	1764	Eukaryota_Arthropoda_Insecta_Siphonaptera_Pulicidae_Ctenocephalides_Ctenocephalides felis
NODE_137098_length_1030_cov_2.784053	CFELIS_NW_020538040.1	99.324	148	1	0	1	148	5179575	5179428	2.57e-67	268	Eukaryota_Arthropoda_Insecta_Siphonaptera_Pulicidae_Ctenocephalides_Ctenocephalides felis
NODE_137197_length_1030_cov_1.713178	CFELIS_NW_020538040.1	96.113	1029	35	4	1	1027	183491429	183490404	0	1674	Eukaryota_Arthropoda_Insecta_Siphonaptera_Pulicidae_Ctenocephalides_Ctenocephalides felis
NODE_137296_length_1029_cov_2.578714	CFELIS_NW_020538040.1	99.321	1031	5	2	1	1029	58513615	58512585	0	1864	Eukaryota_Arthropoda_Insecta_Siphonaptera_Pulicidae_Ctenocephalides_Ctenocephalides felis
NODE_137395_length_1028_cov_4.066593	CFELIS_NW_020537324.1	95.61	1025	22	5	6	1028	20011251	20010248	0	1622	Eukaryota_Arthropoda_Insecta_Siphonaptera_Pulicidae_Ctenocephalides_Ctenocephalides felis
NODE_137494_length_1028_cov_2.286349	CFELIS_NW_020538040.1	91.381	1021	56	26	1	999	171537265	171536255	0	1369	Eukaryota_Arthropoda_Insecta_Siphonaptera_Pulicidae_Ctenocephalides_Ctenocephalides felis
NODE_137593_length_1027_cov_3.246667	CFELIS_NW_020537324.1	98.146	701	7	3	17	712	8397837	8398536	0	1218	Eukaryota_Arthropoda_Insecta_Siphonaptera_Pulicidae_Ctenocephalides_Ctenocephalides felis
NODE_137692_length_1027_cov_1.994444	CFELIS_NW_020537758.1	99.708	1028	2	1	1	1027	16036897	16035870	0	1881	Eukaryota_Arthropoda_Insecta_Siphonaptera_Pulicidae_Ctenocephalides_Ctenocephalides felis
NODE_137791_length_1026_cov_2.967742	CFELIS_NW_020536999.1	99.708	1026	2	1	1	1026	38003884	38002860	0	1877	Eukaryota_Arthropoda_Insecta_Siphonaptera_Pulicidae_Ctenocephalides_Ctenocephalides felis
NODE_137890_length_1026_cov_1.690768	CFELIS_NW_020536999.1	95.532	940	26	9	1	934	58654044	58654973	0	1489	Eukaryota_Arthropoda_Insecta_Siphonaptera_Pulicidae_Ctenocephalides_Ctenocephalides felis
NODE_137989_length_1025_cov_2.902004	CFELIS_NW_020539725.1	93.683	1029	42	17	3	1025	8802134	8801123	0	1519	Eukaryota_Arthropoda_Insecta_Siphonaptera_Pulicidae_Ctenocephalides_Ctenocephalides felis
NODE_138088_length_1025_cov_1.700445	CFELIS_NW_020537324.1	94.079	152	5	2	874	1025	84649647	84649500	4.35e-55	228	Eukaryota_Arthropoda_Insecta_Siphonaptera_Pulicidae_Ctenocephalides_Ctenocephalides felis
NODE_138187_length_1024_cov_2.532887	CFELIS_NW_020537324.1	100	1024	0	0	1	1024	50999739	51000762	0	1892	Eukaryota_Arthropoda_Insecta_Siphonaptera_Pulicidae_Ctenocephalides_Ctenocephalides felis
NODE_138286_length_1023_cov_4.921875	CFELIS_NW_020536999.1	89.474	133	6	4	899	1023	55924867	55924735	4.46e-35	161	Eukaryota_Arthropoda_Insecta_Siphonaptera_Pulicidae_Ctenocephalides_Ctenocephalides felis
NODE_138385_length_1023_cov_2.550223	CFELIS_NW_020539727.1	98.928	1026	7	2	1	1023	19027637	19028661	0	1831	Eukaryota_Arthropoda_Insecta_Siphonaptera_Pulicidae_Ctenocephalides_Ctenocephalides felis
NODE_138484_length_1022_cov_4.377654	CFELIS_NW_020538040.1	97.093	1032	12	4	1	1022	186503501	186504524	0	1724	Eukaryota_Arthropoda_Insecta_Siphonaptera_Pulicidae_Ctenocephalides_Ctenocephalides felis
NODE_138583_length_1022_cov_2.427933	CFELIS_NW_020536999.1	93.846	1040	32	5	3	1022	7982319	7981292	0	1537	Eukaryota_Arthropoda_Insecta_Siphonaptera_Pulicidae_Ctenocephalides_Ctenocephalides felis
NODE_138682_length_1021_cov_3.939597	CFELIS_NW_020537324.1	99.412	1021	5	1	1	1021	61021078	61020059	0	1851	Eukaryota_Arthropoda_Insecta_Siphonaptera_Pulicidae_Ctenocephalides_Ctenocephalides felis
NODE_138781_length_1021_cov_2.224832	CFELIS_NW_020539727.1	94.687	527	10	15	504	1021	17422205	17422722	0	802	Eukaryota_Arthropoda_Insecta_Siphonaptera_Pulicidae_Ctenocephalides_Ctenocephalides felis
NODE_138880_length_1020_cov_3.360582	CFELIS_NW_020539726.1	100	1020	0	0	1	1020	397933	396914	0	1884	Eukaryota_Arthropoda_Insecta_Siphonaptera_Pulicidae_Ctenocephalides_Ctenocephalides felis
NODE_138979_length_1020_cov_2.092945	CFELIS_NW_020536999.1	90.716	1034	29	15	1	1020	67036492	67037472	0	1315	Eukaryota_Arthropoda_Insecta_Siphonaptera_Pulicidae_Ctenocephalides_Ctenocephalides felis
NODE_139078_length_1019_cov_3.263453	CFELIS_NW_020537758.1	99.607	1019	4	0	1	1019	21450253	21451271	0	1860	Eukaryota_Arthropoda_Insecta_Siphonaptera_Pulicidae_Ctenocephalides_Ctenocephalides felis
NODE_139177_length_1019_cov_2.008969	CFELIS_NW_020536999.1	98.531	1021	13	2	1	1019	69262961	69263981	0	1801	Eukaryota_Arthropoda_Insecta_Siphonaptera_Pulicidae_Ctenocephalides_Ctenocephalides felis
NODE_139276_length_1018_cov_3.240180	CFELIS_NW_020539727.1	90.342	849	25	19	1	792	18808265	18807417	0	1061	Eukaryota_Arthropoda_Insecta_Siphonaptera_Pulicidae_Ctenocephalides_Ctenocephalides felis
NODE_139375_length_1018_cov_2.134680	CFELIS_NW_020537324.1	98.921	1019	10	1	1	1018	46003498	46002480	0	1820	Eukaryota_Arthropoda_Insecta_Siphonaptera_Pulicidae_Ctenocephalides_Ctenocephalides felis
NODE_139474_length_1017_cov_3.660674	CFELIS_NW_020538040.1	83.19	232	28	10	22	247	2341561	2341335	2.61e-47	202	Eukaryota_Arthropoda_Insecta_Siphonaptera_Pulicidae_Ctenocephalides_Ctenocephalides felis
NODE_139573_length_1017_cov_2.293258	CFELIS_NW_020539725.1	97.091	550	9	2	474	1017	71117930	71118478	0	920	Eukaryota_Arthropoda_Insecta_Siphonaptera_Pulicidae_Ctenocephalides_Ctenocephalides felis
NODE_139672_length_1016_cov_3.395951	CFELIS_NW_020536999.1	84.815	270	34	4	201	464	2932952	2932684	3.28e-66	265	Eukaryota_Arthropoda_Insecta_Siphonaptera_Pulicidae_Ctenocephalides_Ctenocephalides felis
NODE_139771_length_1016_cov_2.119235	CFELIS_NW_020539725.1	95.215	418	18	2	1	418	42580834	42580419	0	660	Eukaryota_Arthropoda_Insecta_Siphonaptera_Pulicidae_Ctenocephalides_Ctenocephalides felis
NODE_139870_length_1015_cov_2.898649	CFELIS_NW_020537324.1	95.316	790	21	8	3	777	74713002	74713790	0	1240	Eukaryota_Arthropoda_Insecta_Siphonaptera_Pulicidae_Ctenocephalides_Ctenocephalides felis
NODE_139969_length_1015_cov_1.760135	CFELIS_NW_020539727.1	98.522	1015	15	0	1	1015	24442116	24441102	0	1792	Eukaryota_Arthropoda_Insecta_Siphonaptera_Pulicidae_Ctenocephalides_Ctenocephalides felis
NODE_140068_length_1014_cov_2.688839	CFELIS_NW_020539725.1	81.712	771	89	26	167	922	69998774	69999507	1.02e-165	595	Eukaryota_Arthropoda_Insecta_Siphonaptera_Pulicidae_Ctenocephalides_Ctenocephalides felis
NODE_140167_length_1013_cov_4.744921	CFELIS_NW_020537646.1	98.619	1014	3	2	1	1013	60664580	60663577	0	1784	Eukaryota_Arthropoda_Insecta_Siphonaptera_Pulicidae_Ctenocephalides_Ctenocephalides felis
NODE_140266_length_1013_cov_2.573363	CFELIS_NW_020537758.1	99.803	1013	2	0	1	1013	3226792	3225780	0	1860	Eukaryota_Arthropoda_Insecta_Siphonaptera_Pulicidae_Ctenocephalides_Ctenocephalides felis
NODE_140365_length_1012_cov_4.413559	CFELIS_NW_020537758.1	99.111	1012	9	0	1	1012	43834784	43833773	0	1820	Eukaryota_Arthropoda_Insecta_Siphonaptera_Pulicidae_Ctenocephalides_Ctenocephalides felis
NODE_140464_length_1012_cov_2.310734	CFELIS_NW_020538259.1	99.021	1021	1	1	1	1012	18476	17456	0	1821	Eukaryota_Arthropoda_Insecta_Siphonaptera_Pulicidae_Ctenocephalides_Ctenocephalides felis
NODE_140563_length_1011_cov_3.484163	CFELIS_NW_020537646.1	99.604	1011	1	2	1	1011	16858292	16857285	0	1842	Eukaryota_Arthropoda_Insecta_Siphonaptera_Pulicidae_Ctenocephalides_Ctenocephalides felis
NODE_140662_length_1011_cov_2.234163	CFELIS_NW_020537758.1	90.89	955	45	15	1	917	25902136	25901186	0	1243	Eukaryota_Arthropoda_Insecta_Siphonaptera_Pulicidae_Ctenocephalides_Ctenocephalides felis
NODE_140761_length_1010_cov_3.352208	CFELIS_NW_020539725.1	99.703	1010	3	0	1	1010	11288206	11287197	0	1849	Eukaryota_Arthropoda_Insecta_Siphonaptera_Pulicidae_Ctenocephalides_Ctenocephalides felis
NODE_140860_length_1010_cov_1.793884	CFELIS_NW_020537324.1	99.802	1010	2	0	1	1010	57180392	57179383	0	1855	Eukaryota_Arthropoda_Insecta_Siphonaptera_Pulicidae_Ctenocephalides_Ctenocephalides felis
NODE_140959_length_1009_cov_2.775510	CFELIS_NW_020538040.1	99.802	1010	0	2	1	1009	17446723	17445715	0	1853	Eukaryota_Arthropoda_Insecta_Siphonaptera_Pulicidae_Ctenocephalides_Ctenocephalides felis
NODE_141058_length_1009_cov_1.751701	CFELIS_NW_020537324.1	94.031	1022	18	9	1	1009	17256392	17255401	0	1509	Eukaryota_Arthropoda_Insecta_Siphonaptera_Pulicidae_Ctenocephalides_Ctenocephalides felis
NODE_141157_length_1008_cov_2.866061	CFELIS_NW_020537758.1	90.534	993	63	17	1	991	9732674	9733637	0	1284	Eukaryota_Arthropoda_Insecta_Siphonaptera_Pulicidae_Ctenocephalides_Ctenocephalides felis
NODE_141256_length_1008_cov_1.516459	CFELIS_NW_020537324.1	99.802	1008	2	0	1	1008	71399688	71398681	0	1851	Eukaryota_Arthropoda_Insecta_Siphonaptera_Pulicidae_Ctenocephalides_Ctenocephalides felis
NODE_141355_length_1007_cov_2.828409	CFELIS_NW_020539724.1	96.351	1014	22	10	1	1007	10198606	10199611	0	1653	Eukaryota_Arthropoda_Insecta_Siphonaptera_Pulicidae_Ctenocephalides_Ctenocephalides felis
NODE_141454_length_1006_cov_23.995449	CFELIS_NW_020539568.1	100	1006	0	0	1	1006	15829	16834	0	1858	Eukaryota_Arthropoda_Insecta_Siphonaptera_Pulicidae_Ctenocephalides_Ctenocephalides felis
NODE_141553_length_1006_cov_2.602958	CFELIS_NW_020537324.1	99.602	1006	4	0	1	1006	48691665	48690660	0	1836	Eukaryota_Arthropoda_Insecta_Siphonaptera_Pulicidae_Ctenocephalides_Ctenocephalides felis
NODE_141652_length_1005_cov_4.135535	CFELIS_NW_020537324.1	96.258	775	12	6	1	761	3374868	3375639	0	1254	Eukaryota_Arthropoda_Insecta_Siphonaptera_Pulicidae_Ctenocephalides_Ctenocephalides felis
NODE_141751_length_1005_cov_2.383827	CFELIS_NW_020539727.1	99.005	1005	10	0	1	1005	21368641	21369645	0	1801	Eukaryota_Arthropoda_Insecta_Siphonaptera_Pulicidae_Ctenocephalides_Ctenocephalides felis
NODE_141850_length_1004_cov_4.278221	CFELIS_NW_020539727.1	97.747	1021	6	4	1	1004	5710803	5711823	0	1742	Eukaryota_Arthropoda_Insecta_Siphonaptera_Pulicidae_Ctenocephalides_Ctenocephalides felis
NODE_141949_length_1004_cov_2.468643	CFELIS_NW_020539725.1	97.908	1004	18	3	1	1004	60747902	60746902	0	1735	Eukaryota_Arthropoda_Insecta_Siphonaptera_Pulicidae_Ctenocephalides_Ctenocephalides felis
NODE_142048_length_1004_cov_1.116306	CFELIS_NW_020538040.1	91.135	1004	49	17	1	1004	15454172	15453209	0	1325	Eukaryota_Arthropoda_Insecta_Siphonaptera_Pulicidae_Ctenocephalides_Ctenocephalides felis
NODE_142147_length_1003_cov_2.490868	CFELIS_NW_020539727.1	95.015	983	32	9	1	974	23572716	23571742	0	1528	Eukaryota_Arthropoda_Insecta_Siphonaptera_Pulicidae_Ctenocephalides_Ctenocephalides felis
NODE_142246_length_1002_cov_4.389714	CFELIS_NW_020538040.1	99.8	1002	2	0	1	1002	73844090	73845091	0	1840	Eukaryota_Arthropoda_Insecta_Siphonaptera_Pulicidae_Ctenocephalides_Ctenocephalides felis
NODE_142345_length_1002_cov_2.433143	CFELIS_NW_020537646.1	97.563	985	20	2	1	984	6416837	6417818	0	1683	Eukaryota_Arthropoda_Insecta_Siphonaptera_Pulicidae_Ctenocephalides_Ctenocephalides felis
NODE_142444_length_1001_cov_4.469108	CFELIS_NW_020539725.1	86.726	791	76	18	1	771	69398392	69399173	0	852	Eukaryota_Arthropoda_Insecta_Siphonaptera_Pulicidae_Ctenocephalides_Ctenocephalides felis
NODE_142543_length_1001_cov_2.279176	CFELIS_NW_020538040.1	88.189	381	33	8	1	377	165243199	165243571	3.87e-120	444	Eukaryota_Arthropoda_Insecta_Siphonaptera_Pulicidae_Ctenocephalides_Ctenocephalides felis
NODE_142642_length_1000_cov_3.641466	CFELIS_NW_020538040.1	97.981	743	14	1	258	1000	28407003	28407744	0	1288	Eukaryota_Arthropoda_Insecta_Siphonaptera_Pulicidae_Ctenocephalides_Ctenocephalides felis
NODE_142741_length_1000_cov_2.252005	CFELIS_NW_020538040.1	99.8	1001	1	1	1	1000	115797692	115796692	0	1836	Eukaryota_Arthropoda_Insecta_Siphonaptera_Pulicidae_Ctenocephalides_Ctenocephalides felis
NODE_142840_length_999_cov_3.784404	CFELIS_NW_020537324.1	99.216	893	7	0	107	999	28401151	28402043	0	1611	Eukaryota_Arthropoda_Insecta_Siphonaptera_Pulicidae_Ctenocephalides_Ctenocephalides felis
NODE_142939_length_999_cov_2.301606	CFELIS_NW_020539726.1	87.057	649	50	17	1	623	27792007	27791367	0	702	Eukaryota_Arthropoda_Insecta_Siphonaptera_Pulicidae_Ctenocephalides_Ctenocephalides felis
NODE_143038_length_998_cov_3.244546	CFELIS_NW_020538040.1	92.185	627	43	4	376	998	152930382	152931006	0	881	Eukaryota_Arthropoda_Insecta_Siphonaptera_Pulicidae_Ctenocephalides_Ctenocephalides felis
NODE_143137_length_998_cov_2.027555	CFELIS_NW_020536999.1	96.479	426	8	1	292	717	47163949	47164367	0	697	Eukaryota_Arthropoda_Insecta_Siphonaptera_Pulicidae_Ctenocephalides_Ctenocephalides felis
NODE_143236_length_997_cov_3.252874	CFELIS_NW_020538040.1	100	997	0	0	1	997	141779029	141780025	0	1842	Eukaryota_Arthropoda_Insecta_Siphonaptera_Pulicidae_Ctenocephalides_Ctenocephalides felis
NODE_143335_length_997_cov_2.083908	CFELIS_NW_020537758.1	96.976	496	5	4	1	486	31969045	31968550	0	824	Eukaryota_Arthropoda_Insecta_Siphonaptera_Pulicidae_Ctenocephalides_Ctenocephalides felis
NODE_143434_length_996_cov_3.313003	CFELIS_NW_020537646.1	89.083	229	13	5	199	425	2358618	2358400	5.34e-69	274	Eukaryota_Arthropoda_Insecta_Siphonaptera_Pulicidae_Ctenocephalides_Ctenocephalides felis
NODE_143533_length_996_cov_2.151899	CFELIS_NW_020538040.1	88.856	1005	70	19	1	996	74986753	74985782	0	1197	Eukaryota_Arthropoda_Insecta_Siphonaptera_Pulicidae_Ctenocephalides_Ctenocephalides felis
NODE_143632_length_995_cov_3.315668	CFELIS_NW_020539725.1	99.095	995	9	0	1	995	552467	551473	0	1788	Eukaryota_Arthropoda_Insecta_Siphonaptera_Pulicidae_Ctenocephalides_Ctenocephalides felis
NODE_143731_length_995_cov_1.976959	CFELIS_NW_020538040.1	82.759	348	37	11	351	688	41157808	41158142	1.91e-73	289	Eukaryota_Arthropoda_Insecta_Siphonaptera_Pulicidae_Ctenocephalides_Ctenocephalides felis
NODE_143830_length_994_cov_3.114187	CFELIS_NW_020538040.1	99.291	988	7	0	1	988	84991785	84990798	0	1786	Eukaryota_Arthropoda_Insecta_Siphonaptera_Pulicidae_Ctenocephalides_Ctenocephalides felis
NODE_143929_length_994_cov_1.755479	CFELIS_NW_020538040.1	98.089	994	15	1	1	994	142720798	142721787	0	1727	Eukaryota_Arthropoda_Insecta_Siphonaptera_Pulicidae_Ctenocephalides_Ctenocephalides felis
NODE_144127_length_993_cov_1.601617	CFELIS_NW_020537646.1	98.113	1007	4	3	1	993	41184767	41185772	0	1740	Eukaryota_Arthropoda_Insecta_Siphonaptera_Pulicidae_Ctenocephalides_Ctenocephalides felis
NODE_144226_length_992_cov_2.857803	CFELIS_NW_020537646.1	99.899	992	1	0	1	992	57157949	57158940	0	1827	Eukaryota_Arthropoda_Insecta_Siphonaptera_Pulicidae_Ctenocephalides_Ctenocephalides felis
NODE_144325_length_992_cov_1.978035	CFELIS_NW_020537324.1	87.265	479	45	12	157	625	36306401	36306873	7.95e-147	532	Eukaryota_Arthropoda_Insecta_Siphonaptera_Pulicidae_Ctenocephalides_Ctenocephalides felis
NODE_144424_length_991_cov_3.259259	CFELIS_NW_020539725.1	92.607	1001	47	13	1	991	65540237	65541220	0	1413	Eukaryota_Arthropoda_Insecta_Siphonaptera_Pulicidae_Ctenocephalides_Ctenocephalides felis
NODE_144523_length_991_cov_2.061343	CFELIS_NW_020538040.1	91.032	1037	39	23	1	991	6412051	6411023	0	1351	Eukaryota_Arthropoda_Insecta_Siphonaptera_Pulicidae_Ctenocephalides_Ctenocephalides felis
NODE_144622_length_990_cov_3.190035	CFELIS_NW_020538040.1	99.899	990	0	1	1	990	100876839	100875851	0	1821	Eukaryota_Arthropoda_Insecta_Siphonaptera_Pulicidae_Ctenocephalides_Ctenocephalides felis
NODE_144721_length_990_cov_2.245655	CFELIS_NW_020537646.1	85.745	463	49	11	294	743	30771847	30772305	4.88e-129	473	Eukaryota_Arthropoda_Insecta_Siphonaptera_Pulicidae_Ctenocephalides_Ctenocephalides felis
NODE_144820_length_989_cov_3.175174	CFELIS_NW_020537324.1	99.899	989	1	0	1	989	57453832	57454820	0	1821	Eukaryota_Arthropoda_Insecta_Siphonaptera_Pulicidae_Ctenocephalides_Ctenocephalides felis
NODE_144919_length_989_cov_2.107889	CFELIS_NW_020539727.1	88.228	773	66	20	236	989	20474584	20473818	0	900	Eukaryota_Arthropoda_Insecta_Siphonaptera_Pulicidae_Ctenocephalides_Ctenocephalides felis
NODE_145018_length_988_cov_3.318235	CFELIS_NW_020538040.1	99.693	978	3	0	11	988	76861948	76860971	0	1790	Eukaryota_Arthropoda_Insecta_Siphonaptera_Pulicidae_Ctenocephalides_Ctenocephalides felis
NODE_145117_length_988_cov_2.106852	CFELIS_NW_020536999.1	82.227	889	104	28	124	975	52123148	52122277	0	717	Eukaryota_Arthropoda_Insecta_Siphonaptera_Pulicidae_Ctenocephalides_Ctenocephalides felis
NODE_145216_length_987_cov_3.219767	CFELIS_NW_020537324.1	99.392	987	4	2	1	987	49267369	49268353	0	1788	Eukaryota_Arthropoda_Insecta_Siphonaptera_Pulicidae_Ctenocephalides_Ctenocephalides felis
NODE_145315_length_987_cov_2.108140	CFELIS_NW_020538040.1	78.281	442	56	17	223	627	136617118	136617556	3.21e-61	248	Eukaryota_Arthropoda_Insecta_Siphonaptera_Pulicidae_Ctenocephalides_Ctenocephalides felis
NODE_145414_length_986_cov_3.114086	CFELIS_NW_020539725.1	99.797	986	2	0	1	986	46158246	46157261	0	1810	Eukaryota_Arthropoda_Insecta_Siphonaptera_Pulicidae_Ctenocephalides_Ctenocephalides felis
NODE_145513_length_986_cov_1.994179	CFELIS_NW_020537646.1	90.332	331	16	9	656	986	22426327	22426013	6.42e-113	420	Eukaryota_Arthropoda_Insecta_Siphonaptera_Pulicidae_Ctenocephalides_Ctenocephalides felis
NODE_145612_length_985_cov_3.123543	CFELIS_NW_020539724.1	94.695	999	25	14	3	985	11482598	11483584	0	1526	Eukaryota_Arthropoda_Insecta_Siphonaptera_Pulicidae_Ctenocephalides_Ctenocephalides felis
NODE_145711_length_985_cov_2.002331	CFELIS_NW_020538040.1	97.991	697	13	1	289	985	91543009	91542314	0	1208	Eukaryota_Arthropoda_Insecta_Siphonaptera_Pulicidae_Ctenocephalides_Ctenocephalides felis
NODE_145810_length_984_cov_3.022170	CFELIS_NW_020538040.1	94.872	1014	20	16	1	984	132814238	132815249	0	1555	Eukaryota_Arthropoda_Insecta_Siphonaptera_Pulicidae_Ctenocephalides_Ctenocephalides felis
NODE_145909_length_984_cov_1.948658	CFELIS_NW_020539725.1	94.147	1008	35	5	1	984	49457994	49456987	0	1513	Eukaryota_Arthropoda_Insecta_Siphonaptera_Pulicidae_Ctenocephalides_Ctenocephalides felis
NODE_146008_length_983_cov_2.992991	CFELIS_NW_020536999.1	90.588	765	48	10	106	866	47521656	47522400	0	992	Eukaryota_Arthropoda_Insecta_Siphonaptera_Pulicidae_Ctenocephalides_Ctenocephalides felis
NODE_146206_length_982_cov_3.063158	CFELIS_NW_020537758.1	99.39	983	4	2	2	982	15689130	15690112	0	1781	Eukaryota_Arthropoda_Insecta_Siphonaptera_Pulicidae_Ctenocephalides_Ctenocephalides felis
NODE_146305_length_982_cov_1.909942	CFELIS_NW_020538040.1	99.796	982	1	1	1	982	168987031	168988011	0	1801	Eukaryota_Arthropoda_Insecta_Siphonaptera_Pulicidae_Ctenocephalides_Ctenocephalides felis
NODE_146503_length_981_cov_1.909836	CFELIS_NW_020538040.1	98.881	983	7	2	1	981	164704517	164705497	0	1751	Eukaryota_Arthropoda_Insecta_Siphonaptera_Pulicidae_Ctenocephalides_Ctenocephalides felis
NODE_146602_length_980_cov_3.103165	CFELIS_NW_020536999.1	98.367	980	14	2	1	980	66929907	66930884	0	1720	Eukaryota_Arthropoda_Insecta_Siphonaptera_Pulicidae_Ctenocephalides_Ctenocephalides felis
NODE_146701_length_980_cov_1.930832	CFELIS_NW_020538040.1	90.643	171	14	2	5	175	167982603	167982435	1.49e-54	226	Eukaryota_Arthropoda_Insecta_Siphonaptera_Pulicidae_Ctenocephalides_Ctenocephalides felis
NODE_146800_length_979_cov_3.011737	CFELIS_NW_020538040.1	99.898	978	1	0	2	979	140092177	140093154	0	1801	Eukaryota_Arthropoda_Insecta_Siphonaptera_Pulicidae_Ctenocephalides_Ctenocephalides felis
NODE_146899_length_979_cov_1.874413	CFELIS_NW_020536999.1	99.49	980	1	4	1	979	65109815	65108839	0	1779	Eukaryota_Arthropoda_Insecta_Siphonaptera_Pulicidae_Ctenocephalides_Ctenocephalides felis
NODE_146998_length_978_cov_2.836663	CFELIS_NW_020539725.1	96.636	981	30	1	1	978	33126686	33127666	0	1626	Eukaryota_Arthropoda_Insecta_Siphonaptera_Pulicidae_Ctenocephalides_Ctenocephalides felis
NODE_147097_length_978_cov_1.800235	CFELIS_NW_020539727.1	89.926	675	25	12	1	658	16576614	16575966	0	830	Eukaryota_Arthropoda_Insecta_Siphonaptera_Pulicidae_Ctenocephalides_Ctenocephalides felis
NODE_147196_length_977_cov_3.071765	CFELIS_NW_020538040.1	97.98	990	7	1	1	977	43128812	43127823	0	1705	Eukaryota_Arthropoda_Insecta_Siphonaptera_Pulicidae_Ctenocephalides_Ctenocephalides felis
NODE_147295_length_977_cov_2.022353	CFELIS_NW_020539725.1	99.488	977	5	0	1	977	68870732	68869756	0	1777	Eukaryota_Arthropoda_Insecta_Siphonaptera_Pulicidae_Ctenocephalides_Ctenocephalides felis
NODE_147394_length_976_cov_3.464075	CFELIS_NW_020537324.1	97.643	976	20	2	1	976	5901560	5900588	0	1672	Eukaryota_Arthropoda_Insecta_Siphonaptera_Pulicidae_Ctenocephalides_Ctenocephalides felis
NODE_147493_length_976_cov_2.247350	CFELIS_NW_020537396.1	91.364	579	26	10	399	976	1052	1607	0	771	Eukaryota_Arthropoda_Insecta_Siphonaptera_Pulicidae_Ctenocephalides_Ctenocephalides felis
NODE_147592_length_975_cov_3.899764	CFELIS_NW_020538040.1	95.935	984	19	10	1	975	178443092	178444063	0	1576	Eukaryota_Arthropoda_Insecta_Siphonaptera_Pulicidae_Ctenocephalides_Ctenocephalides felis
NODE_147691_length_975_cov_2.386792	CFELIS_NW_020537324.1	100	975	0	0	1	975	49491419	49492393	0	1801	Eukaryota_Arthropoda_Insecta_Siphonaptera_Pulicidae_Ctenocephalides_Ctenocephalides felis
NODE_147790_length_974_cov_3.740260	CFELIS_NW_020538040.1	98.554	968	9	2	1	968	50064127	50063165	0	1705	Eukaryota_Arthropoda_Insecta_Siphonaptera_Pulicidae_Ctenocephalides_Ctenocephalides felis
NODE_147889_length_974_cov_2.246753	CFELIS_NW_020537758.1	92.061	592	28	7	383	974	17637881	17637309	0	815	Eukaryota_Arthropoda_Insecta_Siphonaptera_Pulicidae_Ctenocephalides_Ctenocephalides felis
NODE_147988_length_973_cov_3.497636	CFELIS_NW_020537758.1	97.684	993	3	1	1	973	58284064	58285056	0	1688	Eukaryota_Arthropoda_Insecta_Siphonaptera_Pulicidae_Ctenocephalides_Ctenocephalides felis
NODE_148087_length_973_cov_2.152482	CFELIS_NW_020536999.1	96.837	980	20	5	1	973	54050311	54051286	0	1628	Eukaryota_Arthropoda_Insecta_Siphonaptera_Pulicidae_Ctenocephalides_Ctenocephalides felis
NODE_148186_length_972_cov_3.360947	CFELIS_NW_020537758.1	88.842	708	52	15	1	690	35295816	35295118	0	845	Eukaryota_Arthropoda_Insecta_Siphonaptera_Pulicidae_Ctenocephalides_Ctenocephalides felis
NODE_148285_length_972_cov_2.155030	CFELIS_NW_020538040.1	99.691	972	3	0	1	972	178208806	178207835	0	1779	Eukaryota_Arthropoda_Insecta_Siphonaptera_Pulicidae_Ctenocephalides_Ctenocephalides felis
NODE_148384_length_971_cov_3.165877	CFELIS_NW_020537646.1	97.095	964	9	11	1	960	19533724	19532776	0	1607	Eukaryota_Arthropoda_Insecta_Siphonaptera_Pulicidae_Ctenocephalides_Ctenocephalides felis
NODE_148483_length_971_cov_1.997630	CFELIS_NW_020538040.1	93.267	401	18	5	1	392	166952379	166952779	7.61e-162	582	Eukaryota_Arthropoda_Insecta_Siphonaptera_Pulicidae_Ctenocephalides_Ctenocephalides felis
NODE_148582_length_970_cov_3.241993	CFELIS_NW_020537324.1	99.794	970	1	1	1	970	51096083	51097051	0	1779	Eukaryota_Arthropoda_Insecta_Siphonaptera_Pulicidae_Ctenocephalides_Ctenocephalides felis
NODE_148681_length_970_cov_1.996441	CFELIS_NW_020537758.1	95.062	972	35	6	1	970	25948535	25949495	0	1517	Eukaryota_Arthropoda_Insecta_Siphonaptera_Pulicidae_Ctenocephalides_Ctenocephalides felis
NODE_148780_length_969_cov_2.978622	CFELIS_NW_020537324.1	99.174	969	7	1	1	969	6632117	6631150	0	1744	Eukaryota_Arthropoda_Insecta_Siphonaptera_Pulicidae_Ctenocephalides_Ctenocephalides felis
NODE_148879_length_969_cov_1.988124	CFELIS_NW_020537324.1	90.537	708	41	14	1	700	87011068	87010379	0	913	Eukaryota_Arthropoda_Insecta_Siphonaptera_Pulicidae_Ctenocephalides_Ctenocephalides felis
NODE_148978_length_968_cov_2.900119	CFELIS_NW_020536999.1	99.07	968	9	0	1	968	21712367	21713334	0	1738	Eukaryota_Arthropoda_Insecta_Siphonaptera_Pulicidae_Ctenocephalides_Ctenocephalides felis
NODE_149077_length_968_cov_1.953627	CFELIS_NW_020537324.1	96.012	978	29	2	1	968	18731947	18732924	0	1581	Eukaryota_Arthropoda_Insecta_Siphonaptera_Pulicidae_Ctenocephalides_Ctenocephalides felis
NODE_149176_length_967_cov_3.142857	CFELIS_NW_020536701.1	99.069	967	1	1	1	967	5781	4823	0	1729	Eukaryota_Arthropoda_Insecta_Siphonaptera_Pulicidae_Ctenocephalides_Ctenocephalides felis
NODE_149275_length_967_cov_2.066667	CFELIS_NW_020537758.1	95.657	967	30	9	2	967	12426936	12427891	0	1543	Eukaryota_Arthropoda_Insecta_Siphonaptera_Pulicidae_Ctenocephalides_Ctenocephalides felis
NODE_149374_length_966_cov_3.365912	CFELIS_NW_020538040.1	99.587	968	2	2	1	966	18851826	18850859	0	1764	Eukaryota_Arthropoda_Insecta_Siphonaptera_Pulicidae_Ctenocephalides_Ctenocephalides felis
NODE_149473_length_966_cov_2.249106	CFELIS_NW_020539724.1	96.694	968	16	10	1	966	25626603	25627556	0	1596	Eukaryota_Arthropoda_Insecta_Siphonaptera_Pulicidae_Ctenocephalides_Ctenocephalides felis
NODE_149572_length_965_cov_3.612172	CFELIS_NW_020538040.1	98.059	979	5	6	1	965	5600120	5601098	0	1690	Eukaryota_Arthropoda_Insecta_Siphonaptera_Pulicidae_Ctenocephalides_Ctenocephalides felis
NODE_149671_length_965_cov_2.435561	CFELIS_NW_020537324.1	89.56	795	37	24	1	752	62781756	62782547	0	966	Eukaryota_Arthropoda_Insecta_Siphonaptera_Pulicidae_Ctenocephalides_Ctenocephalides felis
NODE_149770_length_965_cov_0.904535	CFELIS_NW_020537324.1	80.346	809	111	37	20	804	86744161	86744945	5.89e-158	569	Eukaryota_Arthropoda_Insecta_Siphonaptera_Pulicidae_Ctenocephalides_Ctenocephalides felis
NODE_149869_length_964_cov_2.885305	CFELIS_NW_020537324.1	99.896	964	1	0	1	964	9665948	9664985	0	1775	Eukaryota_Arthropoda_Insecta_Siphonaptera_Pulicidae_Ctenocephalides_Ctenocephalides felis
NODE_149968_length_964_cov_1.805257	CFELIS_NW_020539726.1	98.965	966	6	4	1	964	23162844	23161881	0	1725	Eukaryota_Arthropoda_Insecta_Siphonaptera_Pulicidae_Ctenocephalides_Ctenocephalides felis
NODE_150067_length_963_cov_2.809809	CFELIS_NW_020537324.1	91.111	990	58	16	1	963	60431846	60430860	0	1314	Eukaryota_Arthropoda_Insecta_Siphonaptera_Pulicidae_Ctenocephalides_Ctenocephalides felis
NODE_150166_length_963_cov_1.867225	CFELIS_NW_020539724.1	98.964	965	8	1	1	963	26209810	26208846	0	1725	Eukaryota_Arthropoda_Insecta_Siphonaptera_Pulicidae_Ctenocephalides_Ctenocephalides felis
NODE_150265_length_962_cov_2.907784	CFELIS_NW_020537646.1	99.896	962	0	1	1	962	24541377	24542337	0	1770	Eukaryota_Arthropoda_Insecta_Siphonaptera_Pulicidae_Ctenocephalides_Ctenocephalides felis
NODE_150364_length_962_cov_1.835928	CFELIS_NW_020538040.1	95.756	919	14	15	1	906	32330104	32331010	0	1458	Eukaryota_Arthropoda_Insecta_Siphonaptera_Pulicidae_Ctenocephalides_Ctenocephalides felis
NODE_150463_length_961_cov_3.001199	CFELIS_NW_020538040.1	100	961	0	0	1	961	45057990	45058950	0	1775	Eukaryota_Arthropoda_Insecta_Siphonaptera_Pulicidae_Ctenocephalides_Ctenocephalides felis
NODE_150562_length_961_cov_2.033573	CFELIS_NW_020538040.1	99.584	961	4	0	1	961	117641153	117640193	0	1753	Eukaryota_Arthropoda_Insecta_Siphonaptera_Pulicidae_Ctenocephalides_Ctenocephalides felis
NODE_150661_length_960_cov_3.294118	CFELIS_NW_020538040.1	100	960	0	0	1	960	110351350	110350391	0	1773	Eukaryota_Arthropoda_Insecta_Siphonaptera_Pulicidae_Ctenocephalides_Ctenocephalides felis
NODE_150760_length_960_cov_2.297719	CFELIS_NW_020537324.1	97.737	972	7	3	1	960	1707954	1708922	0	1659	Eukaryota_Arthropoda_Insecta_Siphonaptera_Pulicidae_Ctenocephalides_Ctenocephalides felis
NODE_150859_length_959_cov_4.002404	CFELIS_NW_020538040.1	97.917	960	13	5	3	955	9197093	9196134	0	1655	Eukaryota_Arthropoda_Insecta_Siphonaptera_Pulicidae_Ctenocephalides_Ctenocephalides felis
NODE_150958_length_959_cov_2.504808	CFELIS_NW_020539724.1	99.663	593	2	0	1	593	2415553	2414961	0	1085	Eukaryota_Arthropoda_Insecta_Siphonaptera_Pulicidae_Ctenocephalides_Ctenocephalides felis
NODE_151057_length_958_cov_3.536703	CFELIS_NW_020537324.1	96.674	962	28	4	1	958	82059293	82058332	0	1596	Eukaryota_Arthropoda_Insecta_Siphonaptera_Pulicidae_Ctenocephalides_Ctenocephalides felis
NODE_151156_length_958_cov_2.202166	CFELIS_NW_020537324.1	92.126	889	30	17	87	958	80680144	80679279	0	1218	Eukaryota_Arthropoda_Insecta_Siphonaptera_Pulicidae_Ctenocephalides_Ctenocephalides felis
NODE_151255_length_957_cov_3.501205	CFELIS_NW_020537646.1	99.896	957	1	0	1	957	55492701	55491745	0	1762	Eukaryota_Arthropoda_Insecta_Siphonaptera_Pulicidae_Ctenocephalides_Ctenocephalides felis
NODE_151354_length_957_cov_2.232530	CFELIS_NW_020539724.1	98.906	731	4	4	228	957	16856982	16857709	0	1303	Eukaryota_Arthropoda_Insecta_Siphonaptera_Pulicidae_Ctenocephalides_Ctenocephalides felis
NODE_151453_length_956_cov_3.457177	CFELIS_NW_020538040.1	99.059	956	9	0	1	956	60152717	60151762	0	1716	Eukaryota_Arthropoda_Insecta_Siphonaptera_Pulicidae_Ctenocephalides_Ctenocephalides felis
NODE_151552_length_956_cov_2.295537	CFELIS_NW_020536999.1	83.526	346	50	4	469	809	11621973	11621630	8.39e-82	316	Eukaryota_Arthropoda_Insecta_Siphonaptera_Pulicidae_Ctenocephalides_Ctenocephalides felis
NODE_151651_length_955_cov_8.117150	CFELIS_NW_020538040.1	99.791	955	2	0	1	955	129701557	129700603	0	1753	Eukaryota_Arthropoda_Insecta_Siphonaptera_Pulicidae_Ctenocephalides_Ctenocephalides felis
NODE_151750_length_955_cov_2.588164	CFELIS_NW_020536999.1	97.072	922	6	1	34	955	30644644	30643744	0	1533	Eukaryota_Arthropoda_Insecta_Siphonaptera_Pulicidae_Ctenocephalides_Ctenocephalides felis
NODE_151849_length_954_cov_9.904474	CFELIS_NW_020537324.1	95.985	822	20	4	146	954	39327520	39328341	0	1323	Eukaryota_Arthropoda_Insecta_Siphonaptera_Pulicidae_Ctenocephalides_Ctenocephalides felis
NODE_151948_length_954_cov_2.553809	CFELIS_NW_020539725.1	90.898	813	52	14	149	954	59928129	59927332	0	1072	Eukaryota_Arthropoda_Insecta_Siphonaptera_Pulicidae_Ctenocephalides_Ctenocephalides felis
NODE_152047_length_953_cov_22.713075	CFELIS_NW_020538342.1	99.895	953	1	0	1	953	13645	12693	0	1755	Eukaryota_Arthropoda_Insecta_Siphonaptera_Pulicidae_Ctenocephalides_Ctenocephalides felis
NODE_152146_length_953_cov_2.593220	CFELIS_NW_020536999.1	91.094	640	23	10	330	953	13850165	13850786	0	835	Eukaryota_Arthropoda_Insecta_Siphonaptera_Pulicidae_Ctenocephalides_Ctenocephalides felis
NODE_152245_length_953_cov_1.262712	CFELIS_NW_020536999.1	99.162	835	7	0	119	953	57368991	57368157	0	1504	Eukaryota_Arthropoda_Insecta_Siphonaptera_Pulicidae_Ctenocephalides_Ctenocephalides felis
NODE_152344_length_952_cov_2.687273	CFELIS_NW_020537646.1	99.639	831	3	0	93	923	31821026	31820196	0	1519	Eukaryota_Arthropoda_Insecta_Siphonaptera_Pulicidae_Ctenocephalides_Ctenocephalides felis
NODE_152443_length_952_cov_1.281212	CFELIS_NW_020537758.1	99.58	952	3	1	1	952	2845517	2846467	0	1735	Eukaryota_Arthropoda_Insecta_Siphonaptera_Pulicidae_Ctenocephalides_Ctenocephalides felis
NODE_152542_length_951_cov_2.558252	CFELIS_NW_020538911.1	95.833	960	26	7	1	951	13019	13973	0	1539	Eukaryota_Arthropoda_Insecta_Siphonaptera_Pulicidae_Ctenocephalides_Ctenocephalides felis
NODE_152641_length_951_cov_1.125000	CFELIS_NW_020537324.1	92.008	951	76	0	1	951	73675973	73675023	0	1336	Eukaryota_Arthropoda_Insecta_Siphonaptera_Pulicidae_Ctenocephalides_Ctenocephalides felis
NODE_152740_length_950_cov_2.828676	CFELIS_NW_020537646.1	88.421	285	17	5	682	950	40197130	40196846	1.07e-85	329	Eukaryota_Arthropoda_Insecta_Siphonaptera_Pulicidae_Ctenocephalides_Ctenocephalides felis
NODE_152839_length_950_cov_1.765492	CFELIS_NW_020537758.1	94.415	949	44	6	2	949	4914796	4915736	0	1450	Eukaryota_Arthropoda_Insecta_Siphonaptera_Pulicidae_Ctenocephalides_Ctenocephalides felis
NODE_152938_length_949_cov_2.985401	CFELIS_NW_020536999.1	99.895	949	0	1	1	949	1296248	1295301	0	1746	Eukaryota_Arthropoda_Insecta_Siphonaptera_Pulicidae_Ctenocephalides_Ctenocephalides felis
NODE_153037_length_949_cov_1.833333	CFELIS_NW_020539726.1	99.502	804	3	1	1	804	13865055	13864253	0	1461	Eukaryota_Arthropoda_Insecta_Siphonaptera_Pulicidae_Ctenocephalides_Ctenocephalides felis
NODE_153136_length_948_cov_3.160780	CFELIS_NW_020538040.1	95.729	796	32	2	1	795	75818726	75819520	0	1280	Eukaryota_Arthropoda_Insecta_Siphonaptera_Pulicidae_Ctenocephalides_Ctenocephalides felis
NODE_153235_length_948_cov_1.974421	CFELIS_NW_020537758.1	94.433	952	45	6	1	948	7105384	7106331	0	1458	Eukaryota_Arthropoda_Insecta_Siphonaptera_Pulicidae_Ctenocephalides_Ctenocephalides felis
NODE_153334_length_947_cov_3.232927	CFELIS_NW_020537646.1	98.841	949	9	1	1	947	36635803	36636751	0	1690	Eukaryota_Arthropoda_Insecta_Siphonaptera_Pulicidae_Ctenocephalides_Ctenocephalides felis
NODE_153433_length_947_cov_2.171951	CFELIS_NW_020537324.1	99.894	947	1	0	1	947	18768087	18769033	0	1744	Eukaryota_Arthropoda_Insecta_Siphonaptera_Pulicidae_Ctenocephalides_Ctenocephalides felis
NODE_153532_length_946_cov_3.058608	CFELIS_NW_020538040.1	84.861	753	78	17	61	797	75547924	75548656	0	726	Eukaryota_Arthropoda_Insecta_Siphonaptera_Pulicidae_Ctenocephalides_Ctenocephalides felis
NODE_153631_length_946_cov_1.956044	CFELIS_NW_020538040.1	95.507	957	10	9	1	946	181924906	181923972	0	1498	Eukaryota_Arthropoda_Insecta_Siphonaptera_Pulicidae_Ctenocephalides_Ctenocephalides felis
NODE_153730_length_945_cov_3.342298	CFELIS_NW_020538040.1	92.551	980	25	21	1	945	10573730	10574696	0	1362	Eukaryota_Arthropoda_Insecta_Siphonaptera_Pulicidae_Ctenocephalides_Ctenocephalides felis
NODE_153829_length_945_cov_2.261614	CFELIS_NW_020539727.1	99.577	945	4	0	1	945	19707786	19708730	0	1724	Eukaryota_Arthropoda_Insecta_Siphonaptera_Pulicidae_Ctenocephalides_Ctenocephalides felis
NODE_153928_length_944_cov_4.495716	CFELIS_NW_020538040.1	98.855	524	5	1	1	523	155532374	155532897	0	933	Eukaryota_Arthropoda_Insecta_Siphonaptera_Pulicidae_Ctenocephalides_Ctenocephalides felis
NODE_154027_length_944_cov_2.559364	CFELIS_NW_020537324.1	97.034	944	16	8	1	944	84267846	84266915	0	1578	Eukaryota_Arthropoda_Insecta_Siphonaptera_Pulicidae_Ctenocephalides_Ctenocephalides felis
NODE_154126_length_944_cov_1.605875	CFELIS_NW_020537324.1	94.836	581	18	7	374	944	83456581	83456003	0	896	Eukaryota_Arthropoda_Insecta_Siphonaptera_Pulicidae_Ctenocephalides_Ctenocephalides felis
NODE_154225_length_943_cov_2.963235	CFELIS_NW_020538250.1	99.469	565	3	0	1	565	131	695	0	1027	Eukaryota_Arthropoda_Insecta_Siphonaptera_Pulicidae_Ctenocephalides_Ctenocephalides felis
NODE_154324_length_943_cov_1.971814	CFELIS_NW_020539725.1	100	943	0	0	1	943	10744540	10743598	0	1742	Eukaryota_Arthropoda_Insecta_Siphonaptera_Pulicidae_Ctenocephalides_Ctenocephalides felis
NODE_154423_length_942_cov_3.128834	CFELIS_NW_020537646.1	99.682	942	3	0	1	942	45398067	45397126	0	1724	Eukaryota_Arthropoda_Insecta_Siphonaptera_Pulicidae_Ctenocephalides_Ctenocephalides felis
NODE_154522_length_942_cov_2.179141	CFELIS_NW_020537646.1	98.726	942	6	3	1	942	51656005	51655070	0	1668	Eukaryota_Arthropoda_Insecta_Siphonaptera_Pulicidae_Ctenocephalides_Ctenocephalides felis
NODE_154621_length_941_cov_3.606880	CFELIS_NW_020539725.1	99.256	941	7	0	1	941	2523733	2524673	0	1700	Eukaryota_Arthropoda_Insecta_Siphonaptera_Pulicidae_Ctenocephalides_Ctenocephalides felis
NODE_154720_length_941_cov_2.319410	CFELIS_NW_020537758.1	80.87	920	109	31	1	909	54296045	54296908	0	662	Eukaryota_Arthropoda_Insecta_Siphonaptera_Pulicidae_Ctenocephalides_Ctenocephalides felis
NODE_154819_length_940_cov_4.726937	CFELIS_NW_020536999.1	98.63	949	3	5	1	940	91770162	91771109	0	1672	Eukaryota_Arthropoda_Insecta_Siphonaptera_Pulicidae_Ctenocephalides_Ctenocephalides felis
NODE_154918_length_940_cov_2.702337	CFELIS_NW_020537758.1	97.629	928	14	2	13	940	41397873	41396954	0	1585	Eukaryota_Arthropoda_Insecta_Siphonaptera_Pulicidae_Ctenocephalides_Ctenocephalides felis
NODE_155017_length_940_cov_1.678967	CFELIS_NW_020539725.1	99.468	940	5	0	1	940	9553306	9552367	0	1709	Eukaryota_Arthropoda_Insecta_Siphonaptera_Pulicidae_Ctenocephalides_Ctenocephalides felis
NODE_155116_length_939_cov_2.820197	CFELIS_NW_020538040.1	91.879	825	51	10	2	824	146266665	146265855	0	1138	Eukaryota_Arthropoda_Insecta_Siphonaptera_Pulicidae_Ctenocephalides_Ctenocephalides felis
NODE_155215_length_939_cov_1.959360	CFELIS_NW_020538040.1	98.19	939	11	1	1	939	53506456	53507388	0	1635	Eukaryota_Arthropoda_Insecta_Siphonaptera_Pulicidae_Ctenocephalides_Ctenocephalides felis
NODE_155314_length_938_cov_3.289766	CFELIS_NW_020538040.1	100	938	0	0	1	938	74491076	74492013	0	1733	Eukaryota_Arthropoda_Insecta_Siphonaptera_Pulicidae_Ctenocephalides_Ctenocephalides felis
NODE_155413_length_938_cov_2.049322	CFELIS_NW_020538040.1	99.026	924	0	3	1	923	35592912	35593827	0	1648	Eukaryota_Arthropoda_Insecta_Siphonaptera_Pulicidae_Ctenocephalides_Ctenocephalides felis
NODE_155512_length_937_cov_3.388889	CFELIS_NW_020536999.1	99.893	937	1	0	1	937	76069267	76070203	0	1725	Eukaryota_Arthropoda_Insecta_Siphonaptera_Pulicidae_Ctenocephalides_Ctenocephalides felis
NODE_155611_length_937_cov_2.141975	CFELIS_NW_020537758.1	86.74	362	28	11	3	357	21144021	21143673	2.22e-102	385	Eukaryota_Arthropoda_Insecta_Siphonaptera_Pulicidae_Ctenocephalides_Ctenocephalides felis
NODE_155710_length_936_cov_3.729295	CFELIS_NW_020539725.1	85.904	830	66	23	3	785	36689182	36690007	0	837	Eukaryota_Arthropoda_Insecta_Siphonaptera_Pulicidae_Ctenocephalides_Ctenocephalides felis
NODE_155809_length_936_cov_2.380717	CFELIS_NW_020539726.1	92.24	683	27	13	1	675	46148289	46147625	0	944	Eukaryota_Arthropoda_Insecta_Siphonaptera_Pulicidae_Ctenocephalides_Ctenocephalides felis
NODE_155908_length_935_cov_4.070545	CFELIS_NW_020537324.1	98.38	864	9	4	74	935	68521924	68522784	0	1513	Eukaryota_Arthropoda_Insecta_Siphonaptera_Pulicidae_Ctenocephalides_Ctenocephalides felis
NODE_156007_length_935_cov_2.474010	CFELIS_NW_020537646.1	100	935	0	0	1	935	28901183	28900249	0	1727	Eukaryota_Arthropoda_Insecta_Siphonaptera_Pulicidae_Ctenocephalides_Ctenocephalides felis
NODE_156106_length_934_cov_4.612144	CFELIS_NW_020538040.1	100	934	0	0	1	934	101617736	101618669	0	1725	Eukaryota_Arthropoda_Insecta_Siphonaptera_Pulicidae_Ctenocephalides_Ctenocephalides felis
NODE_156205_length_934_cov_2.588600	CFELIS_NW_020538040.1	98.501	934	14	0	1	934	111924567	111925500	0	1648	Eukaryota_Arthropoda_Insecta_Siphonaptera_Pulicidae_Ctenocephalides_Ctenocephalides felis
NODE_156304_length_934_cov_1.574969	CFELIS_NW_020539727.1	95.349	645	17	9	299	934	4045798	4045158	0	1013	Eukaryota_Arthropoda_Insecta_Siphonaptera_Pulicidae_Ctenocephalides_Ctenocephalides felis
NODE_156403_length_933_cov_2.925558	CFELIS_NW_020539725.1	95.324	941	33	5	1	933	40023878	40024815	0	1483	Eukaryota_Arthropoda_Insecta_Siphonaptera_Pulicidae_Ctenocephalides_Ctenocephalides felis
NODE_156502_length_933_cov_1.919355	CFELIS_NW_020538040.1	97.987	944	8	4	1	933	118149420	118148477	0	1628	Eukaryota_Arthropoda_Insecta_Siphonaptera_Pulicidae_Ctenocephalides_Ctenocephalides felis
NODE_156601_length_932_cov_3.291925	CFELIS_NW_020539724.1	89.161	858	58	17	18	855	19306683	19305841	0	1037	Eukaryota_Arthropoda_Insecta_Siphonaptera_Pulicidae_Ctenocephalides_Ctenocephalides felis
NODE_156700_length_932_cov_2.170186	CFELIS_NW_020536999.1	98.504	936	7	2	1	932	24875348	24874416	0	1644	Eukaryota_Arthropoda_Insecta_Siphonaptera_Pulicidae_Ctenocephalides_Ctenocephalides felis
NODE_156799_length_931_cov_3.269900	CFELIS_NW_020539725.1	91.407	931	52	20	1	929	60844364	60843460	0	1251	Eukaryota_Arthropoda_Insecta_Siphonaptera_Pulicidae_Ctenocephalides_Ctenocephalides felis
NODE_156898_length_931_cov_2.177861	CFELIS_NW_020537324.1	99.893	931	1	0	1	931	23987485	23988415	0	1714	Eukaryota_Arthropoda_Insecta_Siphonaptera_Pulicidae_Ctenocephalides_Ctenocephalides felis
NODE_156997_length_930_cov_3.252802	CFELIS_NW_020538040.1	99.832	594	1	0	1	594	140131846	140132439	0	1092	Eukaryota_Arthropoda_Insecta_Siphonaptera_Pulicidae_Ctenocephalides_Ctenocephalides felis
NODE_157096_length_930_cov_2.321295	CFELIS_NW_020539724.1	95.444	417	18	1	1	416	9049325	9049741	0	664	Eukaryota_Arthropoda_Insecta_Siphonaptera_Pulicidae_Ctenocephalides_Ctenocephalides felis
NODE_157195_length_930_cov_1.049813	CFELIS_NW_020536999.1	99.137	927	5	2	1	927	6828828	6827905	0	1664	Eukaryota_Arthropoda_Insecta_Siphonaptera_Pulicidae_Ctenocephalides_Ctenocephalides felis
NODE_157294_length_929_cov_2.664589	CFELIS_NW_020538040.1	99.569	929	4	0	1	929	117858759	117859687	0	1694	Eukaryota_Arthropoda_Insecta_Siphonaptera_Pulicidae_Ctenocephalides_Ctenocephalides felis
NODE_157393_length_929_cov_1.669576	CFELIS_NW_020539725.1	90.731	971	36	26	1	929	24158017	24157059	0	1245	Eukaryota_Arthropoda_Insecta_Siphonaptera_Pulicidae_Ctenocephalides_Ctenocephalides felis
NODE_157492_length_928_cov_2.945069	CFELIS_NW_020538040.1	100	928	0	0	1	928	21708064	21708991	0	1714	Eukaryota_Arthropoda_Insecta_Siphonaptera_Pulicidae_Ctenocephalides_Ctenocephalides felis
NODE_157591_length_928_cov_1.973783	CFELIS_NW_020539724.1	99.352	926	3	1	1	926	3921257	3920335	0	1674	Eukaryota_Arthropoda_Insecta_Siphonaptera_Pulicidae_Ctenocephalides_Ctenocephalides felis
NODE_157690_length_927_cov_3.388750	CFELIS_NW_020537324.1	98.813	927	9	1	1	927	87037407	87036483	0	1650	Eukaryota_Arthropoda_Insecta_Siphonaptera_Pulicidae_Ctenocephalides_Ctenocephalides felis
NODE_157789_length_927_cov_2.352500	CFELIS_NW_020539725.1	99.569	927	2	2	1	927	10119443	10118519	0	1688	Eukaryota_Arthropoda_Insecta_Siphonaptera_Pulicidae_Ctenocephalides_Ctenocephalides felis
NODE_157888_length_926_cov_4.590738	CFELIS_NW_020539725.1	99.46	926	5	0	1	926	1389282	1388357	0	1683	Eukaryota_Arthropoda_Insecta_Siphonaptera_Pulicidae_Ctenocephalides_Ctenocephalides felis
NODE_157987_length_926_cov_2.528160	CFELIS_NW_020537646.1	98.598	927	11	2	1	926	47962871	47963796	0	1639	Eukaryota_Arthropoda_Insecta_Siphonaptera_Pulicidae_Ctenocephalides_Ctenocephalides felis
NODE_158086_length_926_cov_1.538173	CFELIS_NW_020539725.1	99.021	919	7	1	1	917	47201292	47200374	0	1646	Eukaryota_Arthropoda_Insecta_Siphonaptera_Pulicidae_Ctenocephalides_Ctenocephalides felis
NODE_158185_length_925_cov_2.725564	CFELIS_NW_020537646.1	99.135	925	8	0	1	925	54652606	54653530	0	1664	Eukaryota_Arthropoda_Insecta_Siphonaptera_Pulicidae_Ctenocephalides_Ctenocephalides felis
NODE_158284_length_925_cov_1.813283	CFELIS_NW_020536999.1	96.3	946	14	11	1	925	74214777	74215722	0	1533	Eukaryota_Arthropoda_Insecta_Siphonaptera_Pulicidae_Ctenocephalides_Ctenocephalides felis
NODE_158383_length_924_cov_3.095358	CFELIS_NW_020539725.1	97.894	902	5	4	1	902	65831890	65831003	0	1548	Eukaryota_Arthropoda_Insecta_Siphonaptera_Pulicidae_Ctenocephalides_Ctenocephalides felis
NODE_158482_length_924_cov_1.947302	CFELIS_NW_020538040.1	95.214	585	27	1	1	585	105190784	105190201	0	924	Eukaryota_Arthropoda_Insecta_Siphonaptera_Pulicidae_Ctenocephalides_Ctenocephalides felis
NODE_158581_length_923_cov_3.376884	CFELIS_NW_020537145.1	97.4	923	0	2	1	923	21853	20955	0	1550	Eukaryota_Arthropoda_Insecta_Siphonaptera_Pulicidae_Ctenocephalides_Ctenocephalides felis
NODE_158680_length_923_cov_2.057789	CFELIS_NW_020537758.1	99.567	923	4	0	1	923	42997081	42998003	0	1683	Eukaryota_Arthropoda_Insecta_Siphonaptera_Pulicidae_Ctenocephalides_Ctenocephalides felis
NODE_158779_length_922_cov_3.522013	CFELIS_NW_020537758.1	99.892	922	0	1	1	922	17753544	17754464	0	1696	Eukaryota_Arthropoda_Insecta_Siphonaptera_Pulicidae_Ctenocephalides_Ctenocephalides felis
NODE_158878_length_922_cov_2.215094	CFELIS_NW_020537646.1	98.608	934	0	3	1	922	22150035	22150967	0	1640	Eukaryota_Arthropoda_Insecta_Siphonaptera_Pulicidae_Ctenocephalides_Ctenocephalides felis
NODE_159076_length_921_cov_2.545340	CFELIS_NW_020536999.1	99.891	921	1	0	1	921	20261722	20260802	0	1696	Eukaryota_Arthropoda_Insecta_Siphonaptera_Pulicidae_Ctenocephalides_Ctenocephalides felis
NODE_159175_length_921_cov_1.522670	CFELIS_NW_020537324.1	93.197	926	50	8	1	919	12951722	12952641	0	1349	Eukaryota_Arthropoda_Insecta_Siphonaptera_Pulicidae_Ctenocephalides_Ctenocephalides felis
NODE_159274_length_920_cov_2.812106	CFELIS_NW_020536999.1	93.767	369	18	2	241	608	59463864	59463500	7.3e-152	549	Eukaryota_Arthropoda_Insecta_Siphonaptera_Pulicidae_Ctenocephalides_Ctenocephalides felis
NODE_159373_length_920_cov_1.799496	CFELIS_NW_020539727.1	95.254	927	27	11	1	920	19223108	19224024	0	1452	Eukaryota_Arthropoda_Insecta_Siphonaptera_Pulicidae_Ctenocephalides_Ctenocephalides felis
NODE_159472_length_919_cov_3.083333	CFELIS_NW_020538040.1	100	919	0	0	1	919	56982365	56981447	0	1698	Eukaryota_Arthropoda_Insecta_Siphonaptera_Pulicidae_Ctenocephalides_Ctenocephalides felis
NODE_159571_length_919_cov_1.866162	CFELIS_NW_020536999.1	99.08	870	6	1	1	868	6377146	6378015	0	1561	Eukaryota_Arthropoda_Insecta_Siphonaptera_Pulicidae_Ctenocephalides_Ctenocephalides felis
NODE_159769_length_918_cov_2.007585	CFELIS_NW_020537324.1	91.712	555	19	5	214	744	74341732	74341181	0	745	Eukaryota_Arthropoda_Insecta_Siphonaptera_Pulicidae_Ctenocephalides_Ctenocephalides felis
NODE_159868_length_917_cov_3.945570	CFELIS_NW_020537646.1	99.673	917	3	0	1	917	38641674	38640758	0	1677	Eukaryota_Arthropoda_Insecta_Siphonaptera_Pulicidae_Ctenocephalides_Ctenocephalides felis
NODE_159967_length_917_cov_2.339241	CFELIS_NW_020536999.1	99.684	632	2	0	1	632	15632754	15633385	0	1157	Eukaryota_Arthropoda_Insecta_Siphonaptera_Pulicidae_Ctenocephalides_Ctenocephalides felis
NODE_160066_length_916_cov_4.463878	CFELIS_NW_020539725.1	99.891	916	1	0	1	916	6790047	6789132	0	1687	Eukaryota_Arthropoda_Insecta_Siphonaptera_Pulicidae_Ctenocephalides_Ctenocephalides felis
NODE_160165_length_916_cov_2.564005	CFELIS_NW_020539725.1	98.905	913	10	0	4	916	31760067	31760979	0	1631	Eukaryota_Arthropoda_Insecta_Siphonaptera_Pulicidae_Ctenocephalides_Ctenocephalides felis
NODE_160363_length_915_cov_2.883249	CFELIS_NW_020539725.1	82.786	639	72	14	1	609	69780010	69779380	5.65e-148	536	Eukaryota_Arthropoda_Insecta_Siphonaptera_Pulicidae_Ctenocephalides_Ctenocephalides felis
NODE_160462_length_915_cov_1.953046	CFELIS_NW_020539726.1	86.446	937	87	24	2	903	17724743	17723812	0	990	Eukaryota_Arthropoda_Insecta_Siphonaptera_Pulicidae_Ctenocephalides_Ctenocephalides felis
NODE_160561_length_914_cov_3.365947	CFELIS_NW_020538040.1	99.781	914	1	1	1	914	31731833	31732745	0	1676	Eukaryota_Arthropoda_Insecta_Siphonaptera_Pulicidae_Ctenocephalides_Ctenocephalides felis
NODE_160660_length_914_cov_2.297332	CFELIS_NW_020539725.1	86.972	852	69	19	13	831	32146375	32145533	0	920	Eukaryota_Arthropoda_Insecta_Siphonaptera_Pulicidae_Ctenocephalides_Ctenocephalides felis
NODE_160759_length_913_cov_4.083969	CFELIS_NW_020538040.1	99.672	914	2	1	1	913	104567118	104568031	0	1670	Eukaryota_Arthropoda_Insecta_Siphonaptera_Pulicidae_Ctenocephalides_Ctenocephalides felis
NODE_160858_length_913_cov_2.389313	CFELIS_NW_020538040.1	99.89	912	1	0	1	912	70663710	70664621	0	1679	Eukaryota_Arthropoda_Insecta_Siphonaptera_Pulicidae_Ctenocephalides_Ctenocephalides felis
NODE_160957_length_913_cov_1.552163	CFELIS_NW_020539724.1	99.562	913	3	1	1	913	27294485	27295396	0	1663	Eukaryota_Arthropoda_Insecta_Siphonaptera_Pulicidae_Ctenocephalides_Ctenocephalides felis
NODE_161056_length_912_cov_2.927389	CFELIS_NW_020537646.1	99.781	912	2	0	1	912	53686552	53687463	0	1674	Eukaryota_Arthropoda_Insecta_Siphonaptera_Pulicidae_Ctenocephalides_Ctenocephalides felis
NODE_161155_length_912_cov_1.904459	CFELIS_NW_020538040.1	98.864	352	4	0	1	352	15485317	15485668	9.03e-176	628	Eukaryota_Arthropoda_Insecta_Siphonaptera_Pulicidae_Ctenocephalides_Ctenocephalides felis
NODE_161254_length_911_cov_3.223214	CFELIS_NW_020538040.1	99.89	911	1	0	1	911	77474618	77475528	0	1677	Eukaryota_Arthropoda_Insecta_Siphonaptera_Pulicidae_Ctenocephalides_Ctenocephalides felis
NODE_161353_length_911_cov_2.326531	CFELIS_NW_020537646.1	93.246	918	33	13	15	907	15050449	15051362	0	1325	Eukaryota_Arthropoda_Insecta_Siphonaptera_Pulicidae_Ctenocephalides_Ctenocephalides felis
NODE_161452_length_910_cov_5.430396	CFELIS_NW_020537324.1	98.966	870	3	2	1	865	76420347	76419479	0	1552	Eukaryota_Arthropoda_Insecta_Siphonaptera_Pulicidae_Ctenocephalides_Ctenocephalides felis
NODE_161650_length_910_cov_1.849298	CFELIS_NW_020538040.1	94.571	921	36	5	1	910	133105940	133106857	0	1411	Eukaryota_Arthropoda_Insecta_Siphonaptera_Pulicidae_Ctenocephalides_Ctenocephalides felis
NODE_161749_length_909_cov_3.089514	CFELIS_NW_020537758.1	99.34	909	5	1	1	909	56956927	56956020	0	1644	Eukaryota_Arthropoda_Insecta_Siphonaptera_Pulicidae_Ctenocephalides_Ctenocephalides felis
NODE_161848_length_909_cov_2.057545	CFELIS_NW_020539726.1	79.909	438	42	26	493	907	39536992	39537406	1.04e-70	279	Eukaryota_Arthropoda_Insecta_Siphonaptera_Pulicidae_Ctenocephalides_Ctenocephalides felis
NODE_161947_length_908_cov_3.358515	CFELIS_NW_020539726.1	91.049	715	41	10	208	908	44789361	44790066	0	944	Eukaryota_Arthropoda_Insecta_Siphonaptera_Pulicidae_Ctenocephalides_Ctenocephalides felis
NODE_162046_length_908_cov_2.172855	CFELIS_NW_020538040.1	96.269	134	4	1	1	133	131853253	131853120	2.31e-52	219	Eukaryota_Arthropoda_Insecta_Siphonaptera_Pulicidae_Ctenocephalides_Ctenocephalides felis
NODE_162145_length_907_cov_3.670513	CFELIS_NW_020538529.1	99.559	907	4	0	1	907	10043	9137	0	1653	Eukaryota_Arthropoda_Insecta_Siphonaptera_Pulicidae_Ctenocephalides_Ctenocephalides felis
NODE_162244_length_907_cov_2.511538	CFELIS_NW_020536999.1	97.97	788	5	4	126	907	36097909	36098691	0	1356	Eukaryota_Arthropoda_Insecta_Siphonaptera_Pulicidae_Ctenocephalides_Ctenocephalides felis
NODE_162343_length_907_cov_1.570513	CFELIS_NW_020538040.1	93.798	919	44	5	1	907	149006741	149005824	0	1369	Eukaryota_Arthropoda_Insecta_Siphonaptera_Pulicidae_Ctenocephalides_Ctenocephalides felis
NODE_162442_length_906_cov_2.987163	CFELIS_NW_020539726.1	98.46	909	10	2	1	906	38049777	38048870	0	1598	Eukaryota_Arthropoda_Insecta_Siphonaptera_Pulicidae_Ctenocephalides_Ctenocephalides felis
NODE_162541_length_906_cov_2.196406	CFELIS_NW_020536999.1	85.181	911	96	19	1	905	40111368	40112245	0	898	Eukaryota_Arthropoda_Insecta_Siphonaptera_Pulicidae_Ctenocephalides_Ctenocephalides felis
NODE_162640_length_905_cov_3.438303	CFELIS_NW_020537646.1	95.153	392	17	2	472	861	35580934	35580543	1.94e-172	617	Eukaryota_Arthropoda_Insecta_Siphonaptera_Pulicidae_Ctenocephalides_Ctenocephalides felis
NODE_162739_length_905_cov_2.276350	CFELIS_NW_020538040.1	99.89	905	1	0	1	905	127506329	127507233	0	1666	Eukaryota_Arthropoda_Insecta_Siphonaptera_Pulicidae_Ctenocephalides_Ctenocephalides felis
NODE_162937_length_904_cov_2.409266	CFELIS_NW_020537324.1	81.227	277	42	6	199	469	15855573	15855845	2.97e-51	215	Eukaryota_Arthropoda_Insecta_Siphonaptera_Pulicidae_Ctenocephalides_Ctenocephalides felis
NODE_163036_length_903_cov_18.143041	CFELIS_NW_020538767.1	100	903	0	0	1	903	4696	5598	0	1668	Eukaryota_Arthropoda_Insecta_Siphonaptera_Pulicidae_Ctenocephalides_Ctenocephalides felis
NODE_163135_length_903_cov_2.726804	CFELIS_NW_020538040.1	97.36	909	12	3	1	902	57537864	57538767	0	1535	Eukaryota_Arthropoda_Insecta_Siphonaptera_Pulicidae_Ctenocephalides_Ctenocephalides felis
NODE_163234_length_903_cov_1.636598	CFELIS_NW_020536999.1	99.779	903	2	0	1	903	21127821	21126919	0	1657	Eukaryota_Arthropoda_Insecta_Siphonaptera_Pulicidae_Ctenocephalides_Ctenocephalides felis
NODE_163333_length_902_cov_3.049032	CFELIS_NW_020536999.1	96.606	442	12	2	381	820	16586708	16586268	0	730	Eukaryota_Arthropoda_Insecta_Siphonaptera_Pulicidae_Ctenocephalides_Ctenocephalides felis
NODE_163432_length_902_cov_2.209032	CFELIS_NW_020539724.1	96.875	800	17	5	107	902	20189943	20189148	0	1332	Eukaryota_Arthropoda_Insecta_Siphonaptera_Pulicidae_Ctenocephalides_Ctenocephalides felis
NODE_163531_length_901_cov_3.760982	CFELIS_NW_020537324.1	99.778	901	2	0	1	901	57495	58395	0	1653	Eukaryota_Arthropoda_Insecta_Siphonaptera_Pulicidae_Ctenocephalides_Ctenocephalides felis
NODE_163630_length_901_cov_2.550388	CFELIS_NW_020536999.1	89.528	678	21	19	220	887	4941401	4940764	0	813	Eukaryota_Arthropoda_Insecta_Siphonaptera_Pulicidae_Ctenocephalides_Ctenocephalides felis
NODE_163729_length_901_cov_1.653747	CFELIS_NW_020536999.1	78.675	755	116	36	1	725	5805099	5804360	3.44e-125	460	Eukaryota_Arthropoda_Insecta_Siphonaptera_Pulicidae_Ctenocephalides_Ctenocephalides felis
NODE_163828_length_900_cov_2.811125	CFELIS_NW_020539726.1	90.89	483	29	4	290	763	26752817	26753293	1.91e-177	634	Eukaryota_Arthropoda_Insecta_Siphonaptera_Pulicidae_Ctenocephalides_Ctenocephalides felis
NODE_163927_length_900_cov_1.694696	CFELIS_NW_020539726.1	99.333	900	6	0	1	900	23156644	23157543	0	1629	Eukaryota_Arthropoda_Insecta_Siphonaptera_Pulicidae_Ctenocephalides_Ctenocephalides felis
NODE_164026_length_899_cov_2.970207	CFELIS_NW_020537758.1	99	900	7	2	1	899	23228807	23227909	0	1611	Eukaryota_Arthropoda_Insecta_Siphonaptera_Pulicidae_Ctenocephalides_Ctenocephalides felis
NODE_164125_length_899_cov_1.880829	CFELIS_NW_020536999.1	86.421	707	68	17	15	714	42083883	42083198	0	749	Eukaryota_Arthropoda_Insecta_Siphonaptera_Pulicidae_Ctenocephalides_Ctenocephalides felis
NODE_164224_length_898_cov_3.238651	CFELIS_NW_020538040.1	99.777	898	2	0	1	898	96871582	96870685	0	1648	Eukaryota_Arthropoda_Insecta_Siphonaptera_Pulicidae_Ctenocephalides_Ctenocephalides felis
NODE_164323_length_898_cov_2.141375	CFELIS_NW_020538040.1	99.762	841	1	1	58	898	129953808	129954647	0	1541	Eukaryota_Arthropoda_Insecta_Siphonaptera_Pulicidae_Ctenocephalides_Ctenocephalides felis
NODE_164422_length_897_cov_3.964935	CFELIS_NW_020538040.1	88.368	619	36	16	285	897	14032610	14033198	0	712	Eukaryota_Arthropoda_Insecta_Siphonaptera_Pulicidae_Ctenocephalides_Ctenocephalides felis
NODE_164521_length_897_cov_2.632468	CFELIS_NW_020536999.1	99.553	895	4	0	1	895	51828807	51827913	0	1631	Eukaryota_Arthropoda_Insecta_Siphonaptera_Pulicidae_Ctenocephalides_Ctenocephalides felis
NODE_164620_length_897_cov_1.884416	CFELIS_NW_020538040.1	88.532	436	38	10	1	427	62627376	62626944	2.01e-142	518	Eukaryota_Arthropoda_Insecta_Siphonaptera_Pulicidae_Ctenocephalides_Ctenocephalides felis
NODE_164719_length_896_cov_3.184655	CFELIS_NW_020536999.1	96.875	128	4	0	1	128	66417975	66417848	2.94e-51	215	Eukaryota_Arthropoda_Insecta_Siphonaptera_Pulicidae_Ctenocephalides_Ctenocephalides felis
NODE_164818_length_896_cov_2.006502	CFELIS_NW_020539724.1	90.545	899	63	16	1	888	18752826	18751939	0	1170	Eukaryota_Arthropoda_Insecta_Siphonaptera_Pulicidae_Ctenocephalides_Ctenocephalides felis
NODE_164917_length_895_cov_3.812500	CFELIS_NW_020537758.1	94.749	838	21	7	60	895	3152793	3151977	0	1282	Eukaryota_Arthropoda_Insecta_Siphonaptera_Pulicidae_Ctenocephalides_Ctenocephalides felis
NODE_165016_length_895_cov_2.352865	CFELIS_NW_020537324.1	98.374	246	2	1	1	244	74687989	74687744	2.68e-116	431	Eukaryota_Arthropoda_Insecta_Siphonaptera_Pulicidae_Ctenocephalides_Ctenocephalides felis
NODE_165115_length_895_cov_1.425781	CFELIS_NW_020536999.1	98.883	895	10	0	1	895	39482577	39483471	0	1598	Eukaryota_Arthropoda_Insecta_Siphonaptera_Pulicidae_Ctenocephalides_Ctenocephalides felis
NODE_165214_length_894_cov_2.979140	CFELIS_NW_020538040.1	97.43	895	22	1	1	894	42343175	42344069	0	1524	Eukaryota_Arthropoda_Insecta_Siphonaptera_Pulicidae_Ctenocephalides_Ctenocephalides felis
NODE_165313_length_894_cov_2.146023	CFELIS_NW_020537646.1	88.145	911	70	17	1	893	61220095	61220985	0	1050	Eukaryota_Arthropoda_Insecta_Siphonaptera_Pulicidae_Ctenocephalides_Ctenocephalides felis
NODE_165412_length_893_cov_3.942559	CFELIS_NW_020537758.1	98.822	849	4	4	45	893	5517907	5517065	0	1507	Eukaryota_Arthropoda_Insecta_Siphonaptera_Pulicidae_Ctenocephalides_Ctenocephalides felis
NODE_165511_length_893_cov_2.539164	CFELIS_NW_020539726.1	98.927	559	6	0	1	559	40251721	40251163	0	1000	Eukaryota_Arthropoda_Insecta_Siphonaptera_Pulicidae_Ctenocephalides_Ctenocephalides felis
NODE_165709_length_892_cov_2.864052	CFELIS_NW_020539727.1	94.978	916	20	14	2	892	9256328	9255414	0	1413	Eukaryota_Arthropoda_Insecta_Siphonaptera_Pulicidae_Ctenocephalides_Ctenocephalides felis
NODE_165808_length_892_cov_1.901961	CFELIS_NW_020538040.1	93.054	907	45	10	1	892	50165159	50166062	0	1310	Eukaryota_Arthropoda_Insecta_Siphonaptera_Pulicidae_Ctenocephalides_Ctenocephalides felis
NODE_165907_length_891_cov_3.229058	CFELIS_NW_020537324.1	100	891	0	0	1	891	83750259	83751149	0	1646	Eukaryota_Arthropoda_Insecta_Siphonaptera_Pulicidae_Ctenocephalides_Ctenocephalides felis
NODE_166006_length_891_cov_2.323298	CFELIS_NW_020538040.1	79.288	758	110	37	155	873	185614408	185613659	5.61e-133	486	Eukaryota_Arthropoda_Insecta_Siphonaptera_Pulicidae_Ctenocephalides_Ctenocephalides felis
NODE_166105_length_891_cov_1.056283	CFELIS_NW_020539726.1	94.643	896	40	8	1	891	4829383	4830275	0	1382	Eukaryota_Arthropoda_Insecta_Siphonaptera_Pulicidae_Ctenocephalides_Ctenocephalides felis
NODE_166204_length_890_cov_2.601573	CFELIS_NW_020537646.1	100	890	0	0	1	890	13115208	13116097	0	1644	Eukaryota_Arthropoda_Insecta_Siphonaptera_Pulicidae_Ctenocephalides_Ctenocephalides felis
NODE_166303_length_890_cov_1.769332	CFELIS_NW_020537758.1	95.286	297	14	0	1	297	56238640	56238344	1.57e-128	472	Eukaryota_Arthropoda_Insecta_Siphonaptera_Pulicidae_Ctenocephalides_Ctenocephalides felis
NODE_166402_length_889_cov_3.128609	CFELIS_NW_020537646.1	99.438	890	4	1	1	889	60115106	60114217	0	1615	Eukaryota_Arthropoda_Insecta_Siphonaptera_Pulicidae_Ctenocephalides_Ctenocephalides felis
NODE_166501_length_889_cov_2.230971	CFELIS_NW_020538222.1	95.197	812	29	8	1	806	943	1750	0	1275	Eukaryota_Arthropoda_Insecta_Siphonaptera_Pulicidae_Ctenocephalides_Ctenocephalides felis
NODE_166600_length_888_cov_4.558476	CFELIS_NW_020538040.1	99.886	879	0	1	1	879	110356914	110357791	0	1616	Eukaryota_Arthropoda_Insecta_Siphonaptera_Pulicidae_Ctenocephalides_Ctenocephalides felis
NODE_166699_length_888_cov_2.561104	CFELIS_NW_020536999.1	93.154	891	44	4	1	888	92149423	92148547	0	1291	Eukaryota_Arthropoda_Insecta_Siphonaptera_Pulicidae_Ctenocephalides_Ctenocephalides felis
NODE_166798_length_888_cov_1.788436	CFELIS_NW_020537646.1	99.212	888	6	1	1	888	25415673	25416559	0	1600	Eukaryota_Arthropoda_Insecta_Siphonaptera_Pulicidae_Ctenocephalides_Ctenocephalides felis
NODE_166897_length_887_cov_2.955263	CFELIS_NW_020539737.1	91.038	848	38	15	1	819	12154	12992	0	1110	Eukaryota_Arthropoda_Insecta_Siphonaptera_Pulicidae_Ctenocephalides_Ctenocephalides felis
NODE_166996_length_887_cov_1.950000	CFELIS_NW_020539727.1	98.531	885	9	3	1	884	6817209	6818090	0	1559	Eukaryota_Arthropoda_Insecta_Siphonaptera_Pulicidae_Ctenocephalides_Ctenocephalides felis
NODE_167194_length_886_cov_2.399209	CFELIS_NW_020539724.1	94.421	233	13	0	1	233	23117569	23117337	1.27e-94	359	Eukaryota_Arthropoda_Insecta_Siphonaptera_Pulicidae_Ctenocephalides_Ctenocephalides felis
NODE_167293_length_886_cov_0.956522	CFELIS_NW_020538040.1	96.552	870	20	4	1	870	67384891	67385750	0	1432	Eukaryota_Arthropoda_Insecta_Siphonaptera_Pulicidae_Ctenocephalides_Ctenocephalides felis
NODE_167392_length_885_cov_2.602902	CFELIS_NW_020536999.1	96.86	414	13	0	472	885	69504270	69503857	0	693	Eukaryota_Arthropoda_Insecta_Siphonaptera_Pulicidae_Ctenocephalides_Ctenocephalides felis
NODE_167491_length_885_cov_1.897098	CFELIS_NW_020538040.1	99.435	885	4	1	1	885	143978440	143979323	0	1605	Eukaryota_Arthropoda_Insecta_Siphonaptera_Pulicidae_Ctenocephalides_Ctenocephalides felis
NODE_167590_length_884_cov_3.233818	CFELIS_NW_020537758.1	91.634	765	49	6	126	884	56994691	56993936	0	1044	Eukaryota_Arthropoda_Insecta_Siphonaptera_Pulicidae_Ctenocephalides_Ctenocephalides felis
NODE_167689_length_884_cov_2.274769	CFELIS_NW_020537646.1	99.774	884	2	0	1	884	12806163	12805280	0	1622	Eukaryota_Arthropoda_Insecta_Siphonaptera_Pulicidae_Ctenocephalides_Ctenocephalides felis
NODE_167788_length_884_cov_0.871863	CFELIS_NW_020539725.1	93.459	902	17	7	1	884	62939733	62940610	0	1301	Eukaryota_Arthropoda_Insecta_Siphonaptera_Pulicidae_Ctenocephalides_Ctenocephalides felis
NODE_167887_length_883_cov_2.812169	CFELIS_NW_020536999.1	97.053	509	12	2	376	883	26686756	26687262	0	854	Eukaryota_Arthropoda_Insecta_Siphonaptera_Pulicidae_Ctenocephalides_Ctenocephalides felis
NODE_167986_length_883_cov_1.880952	CFELIS_NW_020538040.1	99.773	883	2	0	1	883	28109748	28108866	0	1620	Eukaryota_Arthropoda_Insecta_Siphonaptera_Pulicidae_Ctenocephalides_Ctenocephalides felis
NODE_168085_length_882_cov_3.268874	CFELIS_NW_020538040.1	84.007	569	54	19	227	780	100414166	100414712	9.17e-141	512	Eukaryota_Arthropoda_Insecta_Siphonaptera_Pulicidae_Ctenocephalides_Ctenocephalides felis
NODE_168184_length_882_cov_2.347020	CFELIS_NW_020537585.1	99.773	883	1	1	1	882	27810	26928	0	1618	Eukaryota_Arthropoda_Insecta_Siphonaptera_Pulicidae_Ctenocephalides_Ctenocephalides felis
NODE_168283_length_882_cov_1.117881	CFELIS_NW_020538040.1	99.085	874	8	0	1	874	154189017	154188144	0	1570	Eukaryota_Arthropoda_Insecta_Siphonaptera_Pulicidae_Ctenocephalides_Ctenocephalides felis
NODE_168382_length_881_cov_2.587533	CFELIS_NW_020538040.1	99.4	834	5	0	48	881	186078273	186077440	0	1513	Eukaryota_Arthropoda_Insecta_Siphonaptera_Pulicidae_Ctenocephalides_Ctenocephalides felis
NODE_168481_length_881_cov_1.428382	CFELIS_NW_020539726.1	86.43	759	75	12	1	739	17155695	17156445	0	806	Eukaryota_Arthropoda_Insecta_Siphonaptera_Pulicidae_Ctenocephalides_Ctenocephalides felis
NODE_168580_length_880_cov_2.888446	CFELIS_NW_020539727.1	96.509	888	23	3	1	880	21746398	21745511	0	1461	Eukaryota_Arthropoda_Insecta_Siphonaptera_Pulicidae_Ctenocephalides_Ctenocephalides felis
NODE_168679_length_880_cov_1.920319	CFELIS_NW_020538040.1	91.766	668	37	9	203	857	157095539	157094877	0	913	Eukaryota_Arthropoda_Insecta_Siphonaptera_Pulicidae_Ctenocephalides_Ctenocephalides felis
NODE_168778_length_879_cov_3.502660	CFELIS_NW_020538040.1	99.545	879	4	0	1	879	16941990	16941112	0	1602	Eukaryota_Arthropoda_Insecta_Siphonaptera_Pulicidae_Ctenocephalides_Ctenocephalides felis
NODE_168877_length_879_cov_2.389628	CFELIS_NW_020537758.1	86.482	577	47	11	1	555	52774138	52773571	1.46e-168	604	Eukaryota_Arthropoda_Insecta_Siphonaptera_Pulicidae_Ctenocephalides_Ctenocephalides felis
NODE_168976_length_879_cov_1.333777	CFELIS_NW_020539726.1	98.976	879	9	0	1	879	35475979	35475101	0	1574	Eukaryota_Arthropoda_Insecta_Siphonaptera_Pulicidae_Ctenocephalides_Ctenocephalides felis
NODE_169075_length_878_cov_2.918775	CFELIS_NW_020539725.1	99.658	878	2	1	1	878	64067143	64068019	0	1604	Eukaryota_Arthropoda_Insecta_Siphonaptera_Pulicidae_Ctenocephalides_Ctenocephalides felis
NODE_169174_length_878_cov_1.917443	CFELIS_NW_020537324.1	97.065	886	17	6	1	878	72112164	72111280	0	1483	Eukaryota_Arthropoda_Insecta_Siphonaptera_Pulicidae_Ctenocephalides_Ctenocephalides felis
NODE_169273_length_877_cov_3.533333	CFELIS_NW_020537758.1	96.818	880	23	2	2	877	54914987	54914109	0	1465	Eukaryota_Arthropoda_Insecta_Siphonaptera_Pulicidae_Ctenocephalides_Ctenocephalides felis
NODE_169372_length_877_cov_2.461333	CFELIS_NW_020537758.1	95.667	877	37	1	1	877	29538562	29539437	0	1408	Eukaryota_Arthropoda_Insecta_Siphonaptera_Pulicidae_Ctenocephalides_Ctenocephalides felis
NODE_169471_length_877_cov_1.606667	CFELIS_NW_020537185.1	91.617	835	23	15	1	831	1906	1115	0	1110	Eukaryota_Arthropoda_Insecta_Siphonaptera_Pulicidae_Ctenocephalides_Ctenocephalides felis
NODE_169570_length_876_cov_2.945260	CFELIS_NW_020538187.1	97.429	350	9	0	1	350	7478	7827	2.44e-166	597	Eukaryota_Arthropoda_Insecta_Siphonaptera_Pulicidae_Ctenocephalides_Ctenocephalides felis
NODE_169669_length_876_cov_2.070761	CFELIS_NW_020537324.1	99.33	746	5	0	1	746	59925553	59926298	0	1351	Eukaryota_Arthropoda_Insecta_Siphonaptera_Pulicidae_Ctenocephalides_Ctenocephalides felis
NODE_169867_length_875_cov_2.610963	CFELIS_NW_020538040.1	99.771	875	2	0	1	875	81648120	81648994	0	1605	Eukaryota_Arthropoda_Insecta_Siphonaptera_Pulicidae_Ctenocephalides_Ctenocephalides felis
NODE_169966_length_875_cov_1.894385	CFELIS_NW_020539725.1	97.829	875	19	0	1	875	3494665	3495539	0	1511	Eukaryota_Arthropoda_Insecta_Siphonaptera_Pulicidae_Ctenocephalides_Ctenocephalides felis
NODE_170065_length_874_cov_3.390897	CFELIS_NW_020539725.1	93.071	534	35	1	1	534	31493366	31493897	0	780	Eukaryota_Arthropoda_Insecta_Siphonaptera_Pulicidae_Ctenocephalides_Ctenocephalides felis
NODE_170164_length_874_cov_2.515395	CFELIS_NW_020539727.1	96.667	60	2	0	812	871	11928383	11928442	8.38e-17	100	Eukaryota_Arthropoda_Insecta_Siphonaptera_Pulicidae_Ctenocephalides_Ctenocephalides felis
NODE_170263_length_874_cov_1.342704	CFELIS_NW_020538040.1	99.768	861	2	0	14	874	55228487	55227627	0	1580	Eukaryota_Arthropoda_Insecta_Siphonaptera_Pulicidae_Ctenocephalides_Ctenocephalides felis
NODE_170362_length_873_cov_2.857909	CFELIS_NW_020539725.1	99.071	861	3	2	1	861	2915847	2916702	0	1541	Eukaryota_Arthropoda_Insecta_Siphonaptera_Pulicidae_Ctenocephalides_Ctenocephalides felis
NODE_170461_length_873_cov_1.894102	CFELIS_NW_020538040.1	99.313	873	6	0	1	873	147797933	147798805	0	1580	Eukaryota_Arthropoda_Insecta_Siphonaptera_Pulicidae_Ctenocephalides_Ctenocephalides felis
NODE_170560_length_872_cov_3.185235	CFELIS_NW_020538212.1	99.427	873	4	1	1	872	12432	11560	0	1583	Eukaryota_Arthropoda_Insecta_Siphonaptera_Pulicidae_Ctenocephalides_Ctenocephalides felis
NODE_170659_length_872_cov_2.187919	CFELIS_NW_020537324.1	94.608	204	9	1	1	202	32899682	32899885	2.74e-81	315	Eukaryota_Arthropoda_Insecta_Siphonaptera_Pulicidae_Ctenocephalides_Ctenocephalides felis
NODE_170758_length_871_cov_4.352151	CFELIS_NW_020539725.1	99.77	871	0	2	1	871	65465176	65464308	0	1596	Eukaryota_Arthropoda_Insecta_Siphonaptera_Pulicidae_Ctenocephalides_Ctenocephalides felis
NODE_170857_length_871_cov_2.643817	CFELIS_NW_020537324.1	85.882	510	40	19	390	871	60817728	60818233	2.52e-141	514	Eukaryota_Arthropoda_Insecta_Siphonaptera_Pulicidae_Ctenocephalides_Ctenocephalides felis
NODE_170956_length_871_cov_1.716398	CFELIS_NW_020538040.1	99.082	871	7	1	1	871	183462039	183461170	0	1563	Eukaryota_Arthropoda_Insecta_Siphonaptera_Pulicidae_Ctenocephalides_Ctenocephalides felis
NODE_171055_length_870_cov_3.174966	CFELIS_NW_020539725.1	88.348	884	51	15	1	870	68506639	68505794	0	1014	Eukaryota_Arthropoda_Insecta_Siphonaptera_Pulicidae_Ctenocephalides_Ctenocephalides felis
NODE_171154_length_870_cov_2.126514	CFELIS_NW_020538040.1	97.931	870	18	0	1	870	63219910	63220779	0	1507	Eukaryota_Arthropoda_Insecta_Siphonaptera_Pulicidae_Ctenocephalides_Ctenocephalides felis
NODE_171253_length_869_cov_3.795148	CFELIS_NW_020536999.1	89.044	502	43	7	1	492	6370997	6370498	8.65e-171	612	Eukaryota_Arthropoda_Insecta_Siphonaptera_Pulicidae_Ctenocephalides_Ctenocephalides felis
NODE_171352_length_869_cov_2.512129	CFELIS_NW_020538040.1	99.522	836	4	0	1	836	87119441	87118606	0	1522	Eukaryota_Arthropoda_Insecta_Siphonaptera_Pulicidae_Ctenocephalides_Ctenocephalides felis
NODE_171451_length_869_cov_1.834232	CFELIS_NW_020538025.1	87.483	735	55	16	3	707	17919	17192	0	813	Eukaryota_Arthropoda_Insecta_Siphonaptera_Pulicidae_Ctenocephalides_Ctenocephalides felis
NODE_171550_length_868_cov_3.414305	CFELIS_NW_020537646.1	98.619	869	11	1	1	868	29776539	29777407	0	1537	Eukaryota_Arthropoda_Insecta_Siphonaptera_Pulicidae_Ctenocephalides_Ctenocephalides felis
NODE_171649_length_868_cov_2.333333	CFELIS_NW_020537758.1	95.867	871	8	4	1	868	29793172	29792327	0	1384	Eukaryota_Arthropoda_Insecta_Siphonaptera_Pulicidae_Ctenocephalides_Ctenocephalides felis
NODE_171748_length_868_cov_1.352227	CFELIS_NW_020536999.1	90.607	692	50	10	1	689	35253927	35254606	0	904	Eukaryota_Arthropoda_Insecta_Siphonaptera_Pulicidae_Ctenocephalides_Ctenocephalides felis
NODE_171847_length_867_cov_2.827027	CFELIS_NW_020537758.1	90.59	882	53	10	1	867	21270952	21271818	0	1142	Eukaryota_Arthropoda_Insecta_Siphonaptera_Pulicidae_Ctenocephalides_Ctenocephalides felis
NODE_171946_length_867_cov_1.982432	CFELIS_NW_020538040.1	99.769	867	2	0	1	867	165626603	165625737	0	1591	Eukaryota_Arthropoda_Insecta_Siphonaptera_Pulicidae_Ctenocephalides_Ctenocephalides felis
NODE_172045_length_866_cov_3.316644	CFELIS_NW_020539725.1	88.727	275	25	4	249	520	60068959	60069230	2.7e-86	331	Eukaryota_Arthropoda_Insecta_Siphonaptera_Pulicidae_Ctenocephalides_Ctenocephalides felis
NODE_172144_length_866_cov_2.251691	CFELIS_NW_020539725.1	87.541	610	55	13	258	866	19850034	19849445	0	686	Eukaryota_Arthropoda_Insecta_Siphonaptera_Pulicidae_Ctenocephalides_Ctenocephalides felis
NODE_172243_length_866_cov_1.303112	CFELIS_NW_020538040.1	99.538	866	4	0	1	866	17229688	17230553	0	1578	Eukaryota_Arthropoda_Insecta_Siphonaptera_Pulicidae_Ctenocephalides_Ctenocephalides felis
NODE_172342_length_865_cov_3.005420	CFELIS_NW_020536999.1	88.204	373	36	8	496	865	65690463	65690830	1.55e-118	438	Eukaryota_Arthropoda_Insecta_Siphonaptera_Pulicidae_Ctenocephalides_Ctenocephalides felis
NODE_172441_length_865_cov_2.173442	CFELIS_NW_020536999.1	99.769	867	0	2	1	865	9721228	9722094	0	1589	Eukaryota_Arthropoda_Insecta_Siphonaptera_Pulicidae_Ctenocephalides_Ctenocephalides felis
NODE_172540_length_864_cov_3.972863	CFELIS_NW_020538040.1	99.653	865	2	1	1	864	120056241	120057105	0	1580	Eukaryota_Arthropoda_Insecta_Siphonaptera_Pulicidae_Ctenocephalides_Ctenocephalides felis
NODE_172639_length_864_cov_2.605156	CFELIS_NW_020537758.1	99.769	864	2	0	1	864	29391069	29390206	0	1585	Eukaryota_Arthropoda_Insecta_Siphonaptera_Pulicidae_Ctenocephalides_Ctenocephalides felis
NODE_172738_length_864_cov_1.793758	CFELIS_NW_020539727.1	89.385	179	12	6	347	521	5997937	5997762	2.19e-52	219	Eukaryota_Arthropoda_Insecta_Siphonaptera_Pulicidae_Ctenocephalides_Ctenocephalides felis
NODE_172837_length_863_cov_3.302989	CFELIS_NW_020537646.1	99.529	637	3	0	227	863	46460700	46461336	0	1160	Eukaryota_Arthropoda_Insecta_Siphonaptera_Pulicidae_Ctenocephalides_Ctenocephalides felis
NODE_172936_length_863_cov_2.191576	CFELIS_NW_020536999.1	76.912	719	112	28	51	741	5981895	5981203	1.24e-94	359	Eukaryota_Arthropoda_Insecta_Siphonaptera_Pulicidae_Ctenocephalides_Ctenocephalides felis
NODE_173035_length_862_cov_5.503401	CFELIS_NW_020538040.1	99.768	862	2	0	1	862	107139406	107140267	0	1581	Eukaryota_Arthropoda_Insecta_Siphonaptera_Pulicidae_Ctenocephalides_Ctenocephalides felis
NODE_173134_length_862_cov_2.722449	CFELIS_NW_020536999.1	99.652	863	2	1	1	862	17303572	17302710	0	1576	Eukaryota_Arthropoda_Insecta_Siphonaptera_Pulicidae_Ctenocephalides_Ctenocephalides felis
NODE_173233_length_862_cov_1.863946	CFELIS_NW_020539801.1	99.884	862	1	0	1	862	14887	14026	0	1587	Eukaryota_Arthropoda_Insecta_Siphonaptera_Pulicidae_Ctenocephalides_Ctenocephalides felis
NODE_173332_length_861_cov_3.301090	CFELIS_NW_020538040.1	87.549	506	31	9	367	861	94149709	94149225	4.07e-154	556	Eukaryota_Arthropoda_Insecta_Siphonaptera_Pulicidae_Ctenocephalides_Ctenocephalides felis
NODE_173431_length_861_cov_2.313351	CFELIS_NW_020539727.1	94.166	857	27	4	1	857	23822679	23823512	0	1284	Eukaryota_Arthropoda_Insecta_Siphonaptera_Pulicidae_Ctenocephalides_Ctenocephalides felis
NODE_173530_length_860_cov_4.971351	CFELIS_NW_020537223.1	99.535	861	2	2	2	860	23764	22904	0	1567	Eukaryota_Arthropoda_Insecta_Siphonaptera_Pulicidae_Ctenocephalides_Ctenocephalides felis
NODE_173629_length_860_cov_2.482947	CFELIS_NW_020536999.1	99.651	860	3	0	1	860	61242751	61243610	0	1572	Eukaryota_Arthropoda_Insecta_Siphonaptera_Pulicidae_Ctenocephalides_Ctenocephalides felis
NODE_173728_length_860_cov_1.705321	CFELIS_NW_020538040.1	91.026	780	47	8	2	776	10748507	10747746	0	1031	Eukaryota_Arthropoda_Insecta_Siphonaptera_Pulicidae_Ctenocephalides_Ctenocephalides felis
NODE_173827_length_859_cov_3.129781	CFELIS_NW_020536999.1	97.917	864	13	4	1	859	34648729	34647866	0	1491	Eukaryota_Arthropoda_Insecta_Siphonaptera_Pulicidae_Ctenocephalides_Ctenocephalides felis
NODE_173926_length_859_cov_2.292350	CFELIS_NW_020536999.1	98.487	859	11	1	1	859	35507162	35506306	0	1513	Eukaryota_Arthropoda_Insecta_Siphonaptera_Pulicidae_Ctenocephalides_Ctenocephalides felis
NODE_174025_length_859_cov_1.054645	CFELIS_NW_020539727.1	98.836	859	7	2	1	859	6063976	6064831	0	1528	Eukaryota_Arthropoda_Insecta_Siphonaptera_Pulicidae_Ctenocephalides_Ctenocephalides felis
NODE_174124_length_858_cov_2.957592	CFELIS_NW_020539724.1	91.013	790	51	10	10	784	11226916	11226132	0	1048	Eukaryota_Arthropoda_Insecta_Siphonaptera_Pulicidae_Ctenocephalides_Ctenocephalides felis
NODE_174223_length_858_cov_2.176471	CFELIS_NW_020537758.1	100	858	0	0	1	858	58018217	58017360	0	1585	Eukaryota_Arthropoda_Insecta_Siphonaptera_Pulicidae_Ctenocephalides_Ctenocephalides felis
NODE_174322_length_857_cov_4.704110	CFELIS_NW_020537324.1	90.6	883	43	18	1	857	36906848	36905980	0	1134	Eukaryota_Arthropoda_Insecta_Siphonaptera_Pulicidae_Ctenocephalides_Ctenocephalides felis
NODE_174421_length_857_cov_2.646575	CFELIS_NW_020539727.1	81.091	275	28	15	1	260	7614188	7614453	2.83e-46	198	Eukaryota_Arthropoda_Insecta_Siphonaptera_Pulicidae_Ctenocephalides_Ctenocephalides felis
NODE_174520_length_857_cov_1.805479	CFELIS_NW_020539725.1	86.332	856	83	19	1	846	24882670	24881839	0	902	Eukaryota_Arthropoda_Insecta_Siphonaptera_Pulicidae_Ctenocephalides_Ctenocephalides felis
NODE_174619_length_856_cov_3.256516	CFELIS_NW_020538040.1	98.701	847	7	3	13	856	31388336	31389181	0	1500	Eukaryota_Arthropoda_Insecta_Siphonaptera_Pulicidae_Ctenocephalides_Ctenocephalides felis
NODE_174718_length_856_cov_2.249657	CFELIS_NW_020539724.1	93.38	861	43	8	1	856	18962912	18963763	0	1262	Eukaryota_Arthropoda_Insecta_Siphonaptera_Pulicidae_Ctenocephalides_Ctenocephalides felis
NODE_174817_length_856_cov_1.145405	CFELIS_NW_020537758.1	97.666	857	19	1	1	856	21359782	21360638	0	1471	Eukaryota_Arthropoda_Insecta_Siphonaptera_Pulicidae_Ctenocephalides_Ctenocephalides felis
NODE_174916_length_855_cov_2.793956	CFELIS_NW_020537646.1	79.228	674	73	33	223	851	38822147	38822798	4.31e-109	407	Eukaryota_Arthropoda_Insecta_Siphonaptera_Pulicidae_Ctenocephalides_Ctenocephalides felis
NODE_175015_length_855_cov_1.857143	CFELIS_NW_020537758.1	99.766	855	2	0	1	855	42964938	42964084	0	1568	Eukaryota_Arthropoda_Insecta_Siphonaptera_Pulicidae_Ctenocephalides_Ctenocephalides felis
NODE_175114_length_854_cov_3.375516	CFELIS_NW_020536999.1	81.597	864	95	37	1	854	18035988	18036797	0	656	Eukaryota_Arthropoda_Insecta_Siphonaptera_Pulicidae_Ctenocephalides_Ctenocephalides felis
NODE_175213_length_854_cov_2.360385	CFELIS_NW_020537010.1	98.478	854	3	1	1	854	47819	48662	0	1496	Eukaryota_Arthropoda_Insecta_Siphonaptera_Pulicidae_Ctenocephalides_Ctenocephalides felis
NODE_175312_length_854_cov_1.415406	CFELIS_NW_020536999.1	99.626	802	2	1	53	854	32538987	32539787	0	1463	Eukaryota_Arthropoda_Insecta_Siphonaptera_Pulicidae_Ctenocephalides_Ctenocephalides felis
NODE_175411_length_853_cov_2.975207	CFELIS_NW_020539725.1	97.804	592	12	1	263	853	59233656	59234247	0	1020	Eukaryota_Arthropoda_Insecta_Siphonaptera_Pulicidae_Ctenocephalides_Ctenocephalides felis
NODE_175510_length_853_cov_2.126722	CFELIS_NW_020539725.1	98.376	862	3	2	1	853	23856503	23855644	0	1504	Eukaryota_Arthropoda_Insecta_Siphonaptera_Pulicidae_Ctenocephalides_Ctenocephalides felis
NODE_175609_length_852_cov_4.153103	CFELIS_NW_020537383.1	94.595	851	19	12	1	851	26457	27280	0	1291	Eukaryota_Arthropoda_Insecta_Siphonaptera_Pulicidae_Ctenocephalides_Ctenocephalides felis
NODE_175708_length_852_cov_2.733793	CFELIS_NW_020538040.1	99.765	851	2	0	2	852	86821181	86820331	0	1561	Eukaryota_Arthropoda_Insecta_Siphonaptera_Pulicidae_Ctenocephalides_Ctenocephalides felis
NODE_175807_length_852_cov_1.889655	CFELIS_NW_020537646.1	99.648	852	3	0	1	852	61108267	61109118	0	1557	Eukaryota_Arthropoda_Insecta_Siphonaptera_Pulicidae_Ctenocephalides_Ctenocephalides felis
NODE_175906_length_851_cov_3.183702	CFELIS_NW_020536390.1	99.38	807	3	1	1	805	15673	14867	0	1461	Eukaryota_Arthropoda_Insecta_Siphonaptera_Pulicidae_Ctenocephalides_Ctenocephalides felis
NODE_176005_length_851_cov_2.172652	CFELIS_NW_020537758.1	94.349	637	29	4	1	633	32329388	32330021	0	970	Eukaryota_Arthropoda_Insecta_Siphonaptera_Pulicidae_Ctenocephalides_Ctenocephalides felis
NODE_176104_length_851_cov_1.127072	CFELIS_NW_020539727.1	96.347	219	8	0	633	851	19909436	19909218	3.38e-95	361	Eukaryota_Arthropoda_Insecta_Siphonaptera_Pulicidae_Ctenocephalides_Ctenocephalides felis
NODE_176203_length_850_cov_2.704011	CFELIS_NW_020539724.1	87.707	724	55	15	1	695	21027264	21026546	0	813	Eukaryota_Arthropoda_Insecta_Siphonaptera_Pulicidae_Ctenocephalides_Ctenocephalides felis
NODE_176302_length_850_cov_1.784232	CFELIS_NW_020536999.1	92.051	868	38	13	1	850	4179196	4180050	0	1192	Eukaryota_Arthropoda_Insecta_Siphonaptera_Pulicidae_Ctenocephalides_Ctenocephalides felis
NODE_176401_length_849_cov_3.317175	CFELIS_NW_020536999.1	90.776	889	26	25	1	849	26687363	26688235	0	1136	Eukaryota_Arthropoda_Insecta_Siphonaptera_Pulicidae_Ctenocephalides_Ctenocephalides felis
NODE_176500_length_849_cov_2.322715	CFELIS_NW_020538040.1	98.704	849	9	2	1	849	159541505	159540659	0	1506	Eukaryota_Arthropoda_Insecta_Siphonaptera_Pulicidae_Ctenocephalides_Ctenocephalides felis
NODE_176599_length_849_cov_1.397507	CFELIS_NW_020536999.1	99.059	850	5	3	1	849	11082195	11083042	0	1522	Eukaryota_Arthropoda_Insecta_Siphonaptera_Pulicidae_Ctenocephalides_Ctenocephalides felis
NODE_176698_length_848_cov_2.828017	CFELIS_NW_020537758.1	99.882	848	1	0	1	848	30656815	30655968	0	1561	Eukaryota_Arthropoda_Insecta_Siphonaptera_Pulicidae_Ctenocephalides_Ctenocephalides felis
NODE_176797_length_848_cov_2.023578	CFELIS_NW_020536999.1	99.175	848	4	2	1	848	12139832	12138988	0	1524	Eukaryota_Arthropoda_Insecta_Siphonaptera_Pulicidae_Ctenocephalides_Ctenocephalides felis
NODE_176896_length_847_cov_3.927778	CFELIS_NW_020538040.1	99.734	753	2	0	1	753	33971038	33970286	0	1380	Eukaryota_Arthropoda_Insecta_Siphonaptera_Pulicidae_Ctenocephalides_Ctenocephalides felis
NODE_176995_length_847_cov_2.601389	CFELIS_NW_020539724.1	96.524	374	13	0	474	847	6104133	6104506	5.03e-173	619	Eukaryota_Arthropoda_Insecta_Siphonaptera_Pulicidae_Ctenocephalides_Ctenocephalides felis
NODE_177094_length_847_cov_1.854167	CFELIS_NW_020536999.1	89.532	726	52	6	146	847	10194355	10195080	0	898	Eukaryota_Arthropoda_Insecta_Siphonaptera_Pulicidae_Ctenocephalides_Ctenocephalides felis
NODE_177193_length_846_cov_3.490960	CFELIS_NW_020536999.1	98.575	702	6	1	1	698	93025957	93026658	0	1238	Eukaryota_Arthropoda_Insecta_Siphonaptera_Pulicidae_Ctenocephalides_Ctenocephalides felis
NODE_177292_length_846_cov_2.415855	CFELIS_NW_020538040.1	97.535	852	14	3	1	846	54797461	54796611	0	1450	Eukaryota_Arthropoda_Insecta_Siphonaptera_Pulicidae_Ctenocephalides_Ctenocephalides felis
NODE_177391_length_846_cov_1.283727	CFELIS_NW_020537646.1	92.02	401	12	8	1	393	31165175	31164787	8.65e-151	545	Eukaryota_Arthropoda_Insecta_Siphonaptera_Pulicidae_Ctenocephalides_Ctenocephalides felis
NODE_177490_length_845_cov_2.856546	CFELIS_NW_020539742.1	82.857	175	28	2	624	796	3211	3385	1.7e-33	156	Eukaryota_Arthropoda_Insecta_Siphonaptera_Pulicidae_Ctenocephalides_Ctenocephalides felis
NODE_177589_length_845_cov_2.158774	CFELIS_NW_020538040.1	81.275	251	35	10	600	843	6112648	6112403	1.3e-44	193	Eukaryota_Arthropoda_Insecta_Siphonaptera_Pulicidae_Ctenocephalides_Ctenocephalides felis
NODE_177688_length_844_cov_4.361227	CFELIS_NW_020539726.1	99.882	844	0	1	1	844	40793524	40794366	0	1552	Eukaryota_Arthropoda_Insecta_Siphonaptera_Pulicidae_Ctenocephalides_Ctenocephalides felis
NODE_177787_length_844_cov_2.779637	CFELIS_NW_020539725.1	96.503	429	15	0	416	844	62794995	62794567	0	710	Eukaryota_Arthropoda_Insecta_Siphonaptera_Pulicidae_Ctenocephalides_Ctenocephalides felis
NODE_177886_length_844_cov_1.981869	CFELIS_NW_020539727.1	99.645	844	3	0	1	844	3578984	3579827	0	1543	Eukaryota_Arthropoda_Insecta_Siphonaptera_Pulicidae_Ctenocephalides_Ctenocephalides felis
NODE_177985_length_843_cov_3.596369	CFELIS_NW_020537758.1	99.407	843	5	0	1	843	14902884	14903726	0	1530	Eukaryota_Arthropoda_Insecta_Siphonaptera_Pulicidae_Ctenocephalides_Ctenocephalides felis
NODE_178084_length_843_cov_2.587989	CFELIS_NW_020539725.1	98.578	844	4	2	1	843	12872413	12873249	0	1485	Eukaryota_Arthropoda_Insecta_Siphonaptera_Pulicidae_Ctenocephalides_Ctenocephalides felis
NODE_178183_length_843_cov_1.819832	CFELIS_NW_020536999.1	99.644	843	2	1	1	843	56509922	56510763	0	1539	Eukaryota_Arthropoda_Insecta_Siphonaptera_Pulicidae_Ctenocephalides_Ctenocephalides felis
NODE_178282_length_842_cov_3.580420	CFELIS_NW_020537324.1	88.278	836	44	21	9	842	45356752	45357535	0	952	Eukaryota_Arthropoda_Insecta_Siphonaptera_Pulicidae_Ctenocephalides_Ctenocephalides felis
NODE_178381_length_842_cov_2.472727	CFELIS_NW_020538695.1	99.879	829	1	0	1	829	114690	113862	0	1526	Eukaryota_Arthropoda_Insecta_Siphonaptera_Pulicidae_Ctenocephalides_Ctenocephalides felis
NODE_178480_length_842_cov_1.532867	CFELIS_NW_020537646.1	88.07	570	61	4	278	842	117531	116964	0	669	Eukaryota_Arthropoda_Insecta_Siphonaptera_Pulicidae_Ctenocephalides_Ctenocephalides felis
NODE_178678_length_841_cov_2.026611	CFELIS_NW_020538040.1	99.405	841	5	0	1	841	96928502	96927662	0	1526	Eukaryota_Arthropoda_Insecta_Siphonaptera_Pulicidae_Ctenocephalides_Ctenocephalides felis
NODE_178777_length_840_cov_3.866760	CFELIS_NW_020537758.1	99.881	840	1	0	1	840	59029643	59028804	0	1546	Eukaryota_Arthropoda_Insecta_Siphonaptera_Pulicidae_Ctenocephalides_Ctenocephalides felis
NODE_178876_length_840_cov_2.629734	CFELIS_NW_020537646.1	99.762	841	0	2	1	840	37666979	37667818	0	1541	Eukaryota_Arthropoda_Insecta_Siphonaptera_Pulicidae_Ctenocephalides_Ctenocephalides felis
NODE_178975_length_840_cov_1.741935	CFELIS_NW_020537324.1	78.109	772	93	43	10	771	76299762	76300467	5.43e-113	420	Eukaryota_Arthropoda_Insecta_Siphonaptera_Pulicidae_Ctenocephalides_Ctenocephalides felis
NODE_179074_length_839_cov_3.200843	CFELIS_NW_020536999.1	100	664	0	0	126	789	28692930	28693593	0	1227	Eukaryota_Arthropoda_Insecta_Siphonaptera_Pulicidae_Ctenocephalides_Ctenocephalides felis
NODE_179173_length_839_cov_2.280899	CFELIS_NW_020539726.1	95.221	837	28	5	1	827	44571785	44572619	0	1314	Eukaryota_Arthropoda_Insecta_Siphonaptera_Pulicidae_Ctenocephalides_Ctenocephalides felis
NODE_179272_length_839_cov_1.318820	CFELIS_NW_020539725.1	92.472	797	48	8	1	795	69238353	69239139	0	1129	Eukaryota_Arthropoda_Insecta_Siphonaptera_Pulicidae_Ctenocephalides_Ctenocephalides felis
NODE_179371_length_838_cov_2.898734	CFELIS_NW_020539724.1	100	838	0	0	1	838	7177108	7177945	0	1548	Eukaryota_Arthropoda_Insecta_Siphonaptera_Pulicidae_Ctenocephalides_Ctenocephalides felis
NODE_179470_length_838_cov_2.118143	CFELIS_NW_020537324.1	99.523	839	3	1	1	838	48595027	48594189	0	1526	Eukaryota_Arthropoda_Insecta_Siphonaptera_Pulicidae_Ctenocephalides_Ctenocephalides felis
NODE_179569_length_837_cov_4.049296	CFELIS_NW_020539724.1	100	837	0	0	1	837	27171515	27170679	0	1546	Eukaryota_Arthropoda_Insecta_Siphonaptera_Pulicidae_Ctenocephalides_Ctenocephalides felis
NODE_179668_length_837_cov_2.536620	CFELIS_NW_020537758.1	79.603	755	83	44	1	724	3246894	3246180	1.14e-129	475	Eukaryota_Arthropoda_Insecta_Siphonaptera_Pulicidae_Ctenocephalides_Ctenocephalides felis
NODE_179767_length_837_cov_1.670423	CFELIS_NW_020536999.1	95.692	766	21	9	1	760	11873374	11872615	0	1221	Eukaryota_Arthropoda_Insecta_Siphonaptera_Pulicidae_Ctenocephalides_Ctenocephalides felis
NODE_179866_length_836_cov_3.236953	CFELIS_NW_020539727.1	87.577	813	75	20	32	829	8870111	8869310	0	918	Eukaryota_Arthropoda_Insecta_Siphonaptera_Pulicidae_Ctenocephalides_Ctenocephalides felis
NODE_179965_length_836_cov_2.293371	CFELIS_NW_020539725.1	90.141	852	52	14	1	836	59572945	59572110	0	1079	Eukaryota_Arthropoda_Insecta_Siphonaptera_Pulicidae_Ctenocephalides_Ctenocephalides felis
NODE_180064_length_836_cov_1.069111	CFELIS_NW_020536525.1	96.909	744	21	2	1	744	38132	37391	0	1245	Eukaryota_Arthropoda_Insecta_Siphonaptera_Pulicidae_Ctenocephalides_Ctenocephalides felis
NODE_180163_length_835_cov_2.692090	CFELIS_NW_020539727.1	96.797	843	15	9	1	835	21145308	21146146	0	1397	Eukaryota_Arthropoda_Insecta_Siphonaptera_Pulicidae_Ctenocephalides_Ctenocephalides felis
NODE_180262_length_835_cov_2.077684	CFELIS_NW_020539725.1	99.64	834	3	0	1	834	4213087	4212254	0	1524	Eukaryota_Arthropoda_Insecta_Siphonaptera_Pulicidae_Ctenocephalides_Ctenocephalides felis
NODE_180361_length_834_cov_4.076379	CFELIS_NW_020539726.1	87.793	852	64	27	1	834	22522703	22523532	0	961	Eukaryota_Arthropoda_Insecta_Siphonaptera_Pulicidae_Ctenocephalides_Ctenocephalides felis
NODE_180460_length_834_cov_2.557284	CFELIS_NW_020539727.1	100	833	0	0	1	833	6255166	6254334	0	1539	Eukaryota_Arthropoda_Insecta_Siphonaptera_Pulicidae_Ctenocephalides_Ctenocephalides felis
NODE_180559_length_834_cov_1.606789	CFELIS_NW_020538040.1	96.846	761	21	2	75	834	141615348	141614590	0	1269	Eukaryota_Arthropoda_Insecta_Siphonaptera_Pulicidae_Ctenocephalides_Ctenocephalides felis
NODE_180658_length_833_cov_3.045326	CFELIS_NW_020537324.1	99.76	833	2	0	1	833	10423282	10422450	0	1528	Eukaryota_Arthropoda_Insecta_Siphonaptera_Pulicidae_Ctenocephalides_Ctenocephalides felis
NODE_180757_length_833_cov_2.109065	CFELIS_NW_020538040.1	94.385	837	42	5	1	833	114741733	114742568	0	1280	Eukaryota_Arthropoda_Insecta_Siphonaptera_Pulicidae_Ctenocephalides_Ctenocephalides felis
NODE_180856_length_832_cov_4.110638	CFELIS_NW_020539724.1	100	832	0	0	1	832	19855335	19856166	0	1537	Eukaryota_Arthropoda_Insecta_Siphonaptera_Pulicidae_Ctenocephalides_Ctenocephalides felis
NODE_180955_length_832_cov_2.625532	CFELIS_NW_020536999.1	95.602	523	14	4	311	832	8354748	8355262	0	830	Eukaryota_Arthropoda_Insecta_Siphonaptera_Pulicidae_Ctenocephalides_Ctenocephalides felis
NODE_181054_length_832_cov_1.836879	CFELIS_NW_020537324.1	91.131	327	17	5	310	630	52799375	52799055	6.91e-117	433	Eukaryota_Arthropoda_Insecta_Siphonaptera_Pulicidae_Ctenocephalides_Ctenocephalides felis
NODE_181153_length_831_cov_3.301136	CFELIS_NW_020538040.1	100	831	0	0	1	831	59660030	59660860	0	1535	Eukaryota_Arthropoda_Insecta_Siphonaptera_Pulicidae_Ctenocephalides_Ctenocephalides felis
NODE_181252_length_831_cov_2.350852	CFELIS_NW_020538040.1	100	831	0	0	1	831	30345357	30344527	0	1535	Eukaryota_Arthropoda_Insecta_Siphonaptera_Pulicidae_Ctenocephalides_Ctenocephalides felis
NODE_181351_length_831_cov_1.453125	CFELIS_NW_020537646.1	99.278	831	6	0	1	831	44006506	44007336	0	1502	Eukaryota_Arthropoda_Insecta_Siphonaptera_Pulicidae_Ctenocephalides_Ctenocephalides felis
NODE_181450_length_830_cov_2.873400	CFELIS_NW_020538040.1	99.036	830	8	0	1	830	178838440	178837611	0	1489	Eukaryota_Arthropoda_Insecta_Siphonaptera_Pulicidae_Ctenocephalides_Ctenocephalides felis
NODE_181549_length_830_cov_2.145092	CFELIS_NW_020537324.1	99.615	780	3	0	1	780	81088948	81089727	0	1424	Eukaryota_Arthropoda_Insecta_Siphonaptera_Pulicidae_Ctenocephalides_Ctenocephalides felis
NODE_181648_length_829_cov_5.021368	CFELIS_NW_020538040.1	89.02	592	55	7	242	823	156910117	156910708	0	725	Eukaryota_Arthropoda_Insecta_Siphonaptera_Pulicidae_Ctenocephalides_Ctenocephalides felis
NODE_181747_length_829_cov_2.783476	CFELIS_NW_020537174.1	95.726	351	8	4	91	434	9029	9379	1.09e-154	558	Eukaryota_Arthropoda_Insecta_Siphonaptera_Pulicidae_Ctenocephalides_Ctenocephalides felis
NODE_181846_length_829_cov_2.034188	CFELIS_NW_020539837.1	99.879	829	1	0	1	829	2499	1671	0	1526	Eukaryota_Arthropoda_Insecta_Siphonaptera_Pulicidae_Ctenocephalides_Ctenocephalides felis
NODE_181945_length_828_cov_3.893010	CFELIS_NW_020537646.1	100	828	0	0	1	828	28199136	28198309	0	1530	Eukaryota_Arthropoda_Insecta_Siphonaptera_Pulicidae_Ctenocephalides_Ctenocephalides felis
NODE_182044_length_828_cov_2.717546	CFELIS_NW_020537646.1	93.793	290	16	2	540	828	33984786	33984498	1.91e-117	435	Eukaryota_Arthropoda_Insecta_Siphonaptera_Pulicidae_Ctenocephalides_Ctenocephalides felis
NODE_182143_length_828_cov_1.697575	CFELIS_NW_020538040.1	99.517	828	2	1	1	828	179793157	179793982	0	1506	Eukaryota_Arthropoda_Insecta_Siphonaptera_Pulicidae_Ctenocephalides_Ctenocephalides felis
NODE_182242_length_827_cov_3.112857	CFELIS_NW_020538040.1	88.976	889	34	23	1	827	63156310	63157196	0	1040	Eukaryota_Arthropoda_Insecta_Siphonaptera_Pulicidae_Ctenocephalides_Ctenocephalides felis
NODE_182341_length_827_cov_2.254286	CFELIS_NW_020537324.1	85.177	479	60	8	350	821	70233938	70234412	2.42e-131	481	Eukaryota_Arthropoda_Insecta_Siphonaptera_Pulicidae_Ctenocephalides_Ctenocephalides felis
NODE_182440_length_827_cov_1.212857	CFELIS_NW_020538040.1	99.276	829	4	1	1	827	162390300	162389472	0	1496	Eukaryota_Arthropoda_Insecta_Siphonaptera_Pulicidae_Ctenocephalides_Ctenocephalides felis
NODE_182539_length_826_cov_2.945637	CFELIS_NW_020536746.1	85.635	181	18	6	4	179	21379	21202	7.62e-42	183	Eukaryota_Arthropoda_Insecta_Siphonaptera_Pulicidae_Ctenocephalides_Ctenocephalides felis
NODE_182638_length_826_cov_2.151645	CFELIS_NW_020538040.1	96.793	842	11	4	1	826	36977678	36976837	0	1391	Eukaryota_Arthropoda_Insecta_Siphonaptera_Pulicidae_Ctenocephalides_Ctenocephalides felis
NODE_182737_length_825_cov_39.376791	CFELIS_NW_020537912.1	96.848	825	26	0	1	825	5444	6268	0	1380	Eukaryota_Arthropoda_Insecta_Siphonaptera_Pulicidae_Ctenocephalides_Ctenocephalides felis
NODE_182836_length_825_cov_2.767908	CFELIS_NW_020537646.1	99.03	825	8	0	1	825	58840357	58841181	0	1480	Eukaryota_Arthropoda_Insecta_Siphonaptera_Pulicidae_Ctenocephalides_Ctenocephalides felis
NODE_182935_length_825_cov_2.007163	CFELIS_NW_020538040.1	99.394	825	5	0	1	825	50135996	50136820	0	1496	Eukaryota_Arthropoda_Insecta_Siphonaptera_Pulicidae_Ctenocephalides_Ctenocephalides felis
NODE_183034_length_824_cov_3.651363	CFELIS_NW_020537646.1	94.919	433	9	2	404	824	23753946	23753515	0	665	Eukaryota_Arthropoda_Insecta_Siphonaptera_Pulicidae_Ctenocephalides_Ctenocephalides felis
NODE_183133_length_824_cov_2.411765	CFELIS_NW_020536999.1	94.111	832	40	7	1	824	27455278	27454448	0	1256	Eukaryota_Arthropoda_Insecta_Siphonaptera_Pulicidae_Ctenocephalides_Ctenocephalides felis
NODE_183232_length_824_cov_1.545194	CFELIS_NW_020539725.1	93.357	828	31	20	1	824	68734215	68735022	0	1203	Eukaryota_Arthropoda_Insecta_Siphonaptera_Pulicidae_Ctenocephalides_Ctenocephalides felis
NODE_183331_length_823_cov_3.011494	CFELIS_NW_020538394.1	98.309	828	8	2	1	823	13089	13915	0	1447	Eukaryota_Arthropoda_Insecta_Siphonaptera_Pulicidae_Ctenocephalides_Ctenocephalides felis
NODE_183430_length_823_cov_2.112069	CFELIS_NW_020539725.1	99.878	823	1	0	1	823	67160233	67161055	0	1515	Eukaryota_Arthropoda_Insecta_Siphonaptera_Pulicidae_Ctenocephalides_Ctenocephalides felis
NODE_183529_length_822_cov_7.696403	CFELIS_NW_020538040.1	99.878	822	1	0	1	822	122753582	122752761	0	1513	Eukaryota_Arthropoda_Insecta_Siphonaptera_Pulicidae_Ctenocephalides_Ctenocephalides felis
NODE_183628_length_822_cov_2.821583	CFELIS_NW_020536999.1	99.757	824	0	1	1	822	40446836	40446013	0	1509	Eukaryota_Arthropoda_Insecta_Siphonaptera_Pulicidae_Ctenocephalides_Ctenocephalides felis
NODE_183727_length_822_cov_2.053237	CFELIS_NW_020538040.1	95.679	162	2	4	663	822	148664302	148664144	1.58e-63	255	Eukaryota_Arthropoda_Insecta_Siphonaptera_Pulicidae_Ctenocephalides_Ctenocephalides felis
NODE_183826_length_821_cov_4.729107	CFELIS_NW_020538040.1	99.878	821	1	0	1	821	160829563	160830383	0	1511	Eukaryota_Arthropoda_Insecta_Siphonaptera_Pulicidae_Ctenocephalides_Ctenocephalides felis
NODE_183925_length_821_cov_2.564841	CFELIS_NW_020536999.1	85.363	854	68	30	1	819	8971523	8972354	0	832	Eukaryota_Arthropoda_Insecta_Siphonaptera_Pulicidae_Ctenocephalides_Ctenocephalides felis
NODE_184024_length_821_cov_1.734870	CFELIS_NW_020536999.1	99.635	821	3	0	1	821	38733284	38734104	0	1500	Eukaryota_Arthropoda_Insecta_Siphonaptera_Pulicidae_Ctenocephalides_Ctenocephalides felis
NODE_184123_length_820_cov_3.248196	CFELIS_NW_020537646.1	99.756	820	1	1	1	820	576627	577445	0	1502	Eukaryota_Arthropoda_Insecta_Siphonaptera_Pulicidae_Ctenocephalides_Ctenocephalides felis
NODE_184222_length_820_cov_2.227994	CFELIS_NW_020539725.1	91.769	814	43	11	1	801	70827722	70826920	0	1110	Eukaryota_Arthropoda_Insecta_Siphonaptera_Pulicidae_Ctenocephalides_Ctenocephalides felis
NODE_184321_length_819_cov_5.567919	CFELIS_NW_020537758.1	99.267	819	6	0	1	819	17334221	17335039	0	1480	Eukaryota_Arthropoda_Insecta_Siphonaptera_Pulicidae_Ctenocephalides_Ctenocephalides felis
NODE_184420_length_819_cov_2.942197	CFELIS_NW_020537758.1	97.929	821	11	4	1	819	33845416	33844600	0	1417	Eukaryota_Arthropoda_Insecta_Siphonaptera_Pulicidae_Ctenocephalides_Ctenocephalides felis
NODE_184519_length_819_cov_2.031792	CFELIS_NW_020536999.1	99.634	819	1	1	1	819	23306230	23307046	0	1495	Eukaryota_Arthropoda_Insecta_Siphonaptera_Pulicidae_Ctenocephalides_Ctenocephalides felis
NODE_184618_length_818_cov_4.231548	CFELIS_NW_020536999.1	99.874	793	1	0	1	793	49439136	49438344	0	1459	Eukaryota_Arthropoda_Insecta_Siphonaptera_Pulicidae_Ctenocephalides_Ctenocephalides felis
NODE_184717_length_818_cov_2.678726	CFELIS_NW_020538040.1	88.693	681	57	9	2	664	123701667	123700989	0	813	Eukaryota_Arthropoda_Insecta_Siphonaptera_Pulicidae_Ctenocephalides_Ctenocephalides felis
NODE_184816_length_818_cov_1.920405	CFELIS_NW_020539725.1	99.878	818	1	0	1	818	54978160	54977343	0	1506	Eukaryota_Arthropoda_Insecta_Siphonaptera_Pulicidae_Ctenocephalides_Ctenocephalides felis
NODE_184915_length_817_cov_3.447826	CFELIS_NW_020537324.1	98.307	827	4	2	1	817	41775126	41774300	0	1441	Eukaryota_Arthropoda_Insecta_Siphonaptera_Pulicidae_Ctenocephalides_Ctenocephalides felis
NODE_185014_length_817_cov_2.388406	CFELIS_NW_020537324.1	98.403	814	11	1	1	812	18118624	18117811	0	1430	Eukaryota_Arthropoda_Insecta_Siphonaptera_Pulicidae_Ctenocephalides_Ctenocephalides felis
NODE_185311_length_816_cov_2.184325	CFELIS_NW_020539725.1	96.278	806	22	5	14	816	6352555	6351755	0	1315	Eukaryota_Arthropoda_Insecta_Siphonaptera_Pulicidae_Ctenocephalides_Ctenocephalides felis
NODE_185410_length_816_cov_1.182874	CFELIS_NW_020537646.1	97.794	816	6	1	1	816	29312160	29311357	0	1397	Eukaryota_Arthropoda_Insecta_Siphonaptera_Pulicidae_Ctenocephalides_Ctenocephalides felis
NODE_185509_length_815_cov_2.934593	CFELIS_NW_020539727.1	77.639	720	82	42	1	695	8639961	8640626	2.5e-96	364	Eukaryota_Arthropoda_Insecta_Siphonaptera_Pulicidae_Ctenocephalides_Ctenocephalides felis
NODE_185608_length_815_cov_2.231105	CFELIS_NW_020539727.1	99.755	816	1	1	1	815	14486604	14485789	0	1495	Eukaryota_Arthropoda_Insecta_Siphonaptera_Pulicidae_Ctenocephalides_Ctenocephalides felis
NODE_185707_length_814_cov_5.085881	CFELIS_NW_020538040.1	93.653	709	37	8	1	705	70210698	70209994	0	1053	Eukaryota_Arthropoda_Insecta_Siphonaptera_Pulicidae_Ctenocephalides_Ctenocephalides felis
NODE_185806_length_814_cov_2.778748	CFELIS_NW_020536999.1	97.652	724	4	8	1	722	71438159	71437447	0	1230	Eukaryota_Arthropoda_Insecta_Siphonaptera_Pulicidae_Ctenocephalides_Ctenocephalides felis
NODE_185905_length_814_cov_2.027656	CFELIS_NW_020537324.1	86.286	700	64	16	112	791	32478234	32477547	0	732	Eukaryota_Arthropoda_Insecta_Siphonaptera_Pulicidae_Ctenocephalides_Ctenocephalides felis
NODE_186004_length_813_cov_4.724490	CFELIS_NW_020537646.1	99.507	812	4	0	1	812	53547629	53548440	0	1478	Eukaryota_Arthropoda_Insecta_Siphonaptera_Pulicidae_Ctenocephalides_Ctenocephalides felis
NODE_186103_length_813_cov_2.749271	CFELIS_NW_020537646.1	88.567	621	41	16	199	813	20231155	20230559	0	726	Eukaryota_Arthropoda_Insecta_Siphonaptera_Pulicidae_Ctenocephalides_Ctenocephalides felis
NODE_186202_length_813_cov_1.967930	CFELIS_NW_020538040.1	99.508	813	4	0	1	813	65790372	65789560	0	1480	Eukaryota_Arthropoda_Insecta_Siphonaptera_Pulicidae_Ctenocephalides_Ctenocephalides felis
NODE_186301_length_812_cov_4.145985	CFELIS_NW_020536999.1	98.022	809	9	2	4	812	72086930	72086129	0	1399	Eukaryota_Arthropoda_Insecta_Siphonaptera_Pulicidae_Ctenocephalides_Ctenocephalides felis
NODE_186400_length_812_cov_2.640876	CFELIS_NW_020537324.1	99.754	812	2	0	1	812	18291176	18291987	0	1489	Eukaryota_Arthropoda_Insecta_Siphonaptera_Pulicidae_Ctenocephalides_Ctenocephalides felis
NODE_186499_length_812_cov_1.843796	CFELIS_NW_020538040.1	81.936	692	75	21	128	812	18299657	18300305	3.86e-149	540	Eukaryota_Arthropoda_Insecta_Siphonaptera_Pulicidae_Ctenocephalides_Ctenocephalides felis
NODE_186598_length_811_cov_3.697368	CFELIS_NW_020536999.1	99.753	811	2	0	1	811	79745525	79746335	0	1487	Eukaryota_Arthropoda_Insecta_Siphonaptera_Pulicidae_Ctenocephalides_Ctenocephalides felis
NODE_186697_length_811_cov_2.495614	CFELIS_NW_020536999.1	98.767	811	6	4	1	811	59287012	59287818	0	1439	Eukaryota_Arthropoda_Insecta_Siphonaptera_Pulicidae_Ctenocephalides_Ctenocephalides felis
NODE_186796_length_811_cov_1.929825	CFELIS_NW_020539725.1	98.15	811	12	1	1	811	40966831	40966024	0	1411	Eukaryota_Arthropoda_Insecta_Siphonaptera_Pulicidae_Ctenocephalides_Ctenocephalides felis
NODE_186895_length_810_cov_4.083455	CFELIS_NW_020538040.1	99.753	810	1	1	1	810	121751198	121750390	0	1483	Eukaryota_Arthropoda_Insecta_Siphonaptera_Pulicidae_Ctenocephalides_Ctenocephalides felis
NODE_186994_length_810_cov_2.658858	CFELIS_NW_020539726.1	99.383	811	3	2	1	810	33182493	33181684	0	1469	Eukaryota_Arthropoda_Insecta_Siphonaptera_Pulicidae_Ctenocephalides_Ctenocephalides felis
NODE_187093_length_810_cov_1.799414	CFELIS_NW_020538040.1	97.301	815	15	4	1	810	37095405	37094593	0	1376	Eukaryota_Arthropoda_Insecta_Siphonaptera_Pulicidae_Ctenocephalides_Ctenocephalides felis
NODE_187192_length_809_cov_3.161290	CFELIS_NW_020536999.1	99.753	809	2	0	1	809	35055428	35056236	0	1483	Eukaryota_Arthropoda_Insecta_Siphonaptera_Pulicidae_Ctenocephalides_Ctenocephalides felis
NODE_187291_length_809_cov_2.266862	CFELIS_NW_020538040.1	84.455	431	52	10	126	553	520836	521254	3.14e-110	411	Eukaryota_Arthropoda_Insecta_Siphonaptera_Pulicidae_Ctenocephalides_Ctenocephalides felis
NODE_187390_length_809_cov_1.353372	CFELIS_NW_020539725.1	89.676	833	31	13	1	809	6778513	6777712	0	1011	Eukaryota_Arthropoda_Insecta_Siphonaptera_Pulicidae_Ctenocephalides_Ctenocephalides felis
NODE_187489_length_808_cov_2.897210	CFELIS_NW_020536999.1	89.467	807	55	19	13	808	27098113	27098900	0	992	Eukaryota_Arthropoda_Insecta_Siphonaptera_Pulicidae_Ctenocephalides_Ctenocephalides felis
NODE_187588_length_808_cov_2.167401	CFELIS_NW_020539725.1	99.876	808	1	0	1	808	60806747	60805940	0	1487	Eukaryota_Arthropoda_Insecta_Siphonaptera_Pulicidae_Ctenocephalides_Ctenocephalides felis
NODE_187687_length_807_cov_5.667647	CFELIS_NW_020539725.1	99.876	807	1	0	1	807	7890840	7891646	0	1485	Eukaryota_Arthropoda_Insecta_Siphonaptera_Pulicidae_Ctenocephalides_Ctenocephalides felis
NODE_187786_length_807_cov_2.952941	CFELIS_NW_020537324.1	90.769	390	15	8	1	379	80021210	80021589	1.81e-137	501	Eukaryota_Arthropoda_Insecta_Siphonaptera_Pulicidae_Ctenocephalides_Ctenocephalides felis
NODE_187885_length_807_cov_2.157353	CFELIS_NW_020537324.1	94.1	678	34	4	125	801	19029462	19030134	0	1026	Eukaryota_Arthropoda_Insecta_Siphonaptera_Pulicidae_Ctenocephalides_Ctenocephalides felis
NODE_188083_length_806_cov_2.851252	CFELIS_NW_020537758.1	99.628	806	3	0	1	806	58328833	58329638	0	1472	Eukaryota_Arthropoda_Insecta_Siphonaptera_Pulicidae_Ctenocephalides_Ctenocephalides felis
NODE_188182_length_806_cov_1.994109	CFELIS_NW_020539726.1	86.476	806	97	7	1	806	35339132	35339925	0	874	Eukaryota_Arthropoda_Insecta_Siphonaptera_Pulicidae_Ctenocephalides_Ctenocephalides felis
NODE_188281_length_805_cov_4.407080	CFELIS_NW_020538040.1	99.876	805	1	0	1	805	96685588	96684784	0	1482	Eukaryota_Arthropoda_Insecta_Siphonaptera_Pulicidae_Ctenocephalides_Ctenocephalides felis
NODE_188380_length_805_cov_2.631268	CFELIS_NW_020536999.1	89.703	573	40	15	107	662	32402046	32401476	0	713	Eukaryota_Arthropoda_Insecta_Siphonaptera_Pulicidae_Ctenocephalides_Ctenocephalides felis
NODE_188479_length_805_cov_2.048673	CFELIS_NW_020539725.1	92.353	680	49	2	115	791	50344120	50343441	0	965	Eukaryota_Arthropoda_Insecta_Siphonaptera_Pulicidae_Ctenocephalides_Ctenocephalides felis
NODE_188578_length_804_cov_3.807976	CFELIS_NW_020538040.1	99.247	664	4	1	1	664	126976184	126975522	0	1197	Eukaryota_Arthropoda_Insecta_Siphonaptera_Pulicidae_Ctenocephalides_Ctenocephalides felis
NODE_188677_length_804_cov_2.601182	CFELIS_NW_020538040.1	99.254	804	4	2	1	804	129364840	129364039	0	1450	Eukaryota_Arthropoda_Insecta_Siphonaptera_Pulicidae_Ctenocephalides_Ctenocephalides felis
NODE_188776_length_804_cov_1.762186	CFELIS_NW_020539725.1	81.841	793	130	13	1	788	61488692	61489475	0	654	Eukaryota_Arthropoda_Insecta_Siphonaptera_Pulicidae_Ctenocephalides_Ctenocephalides felis
NODE_188875_length_803_cov_3.613905	CFELIS_NW_020538040.1	100	803	0	0	1	803	36695451	36694649	0	1483	Eukaryota_Arthropoda_Insecta_Siphonaptera_Pulicidae_Ctenocephalides_Ctenocephalides felis
NODE_188974_length_803_cov_2.613905	CFELIS_NW_020536999.1	82.837	571	64	20	252	799	23824413	23823854	2.34e-131	481	Eukaryota_Arthropoda_Insecta_Siphonaptera_Pulicidae_Ctenocephalides_Ctenocephalides felis
NODE_189073_length_803_cov_1.924556	CFELIS_NW_020537758.1	99.377	803	5	0	1	803	17626791	17627593	0	1456	Eukaryota_Arthropoda_Insecta_Siphonaptera_Pulicidae_Ctenocephalides_Ctenocephalides felis
NODE_189172_length_802_cov_3.816296	CFELIS_NW_020539727.1	82.418	273	43	5	176	446	9168361	9168630	7.24e-57	233	Eukaryota_Arthropoda_Insecta_Siphonaptera_Pulicidae_Ctenocephalides_Ctenocephalides felis
NODE_189271_length_802_cov_2.564444	CFELIS_NW_020539725.1	87.717	692	44	12	3	688	29100075	29100731	0	769	Eukaryota_Arthropoda_Insecta_Siphonaptera_Pulicidae_Ctenocephalides_Ctenocephalides felis
NODE_189370_length_802_cov_1.789630	CFELIS_NW_020539725.1	97.059	816	10	7	1	802	20856904	20857719	0	1362	Eukaryota_Arthropoda_Insecta_Siphonaptera_Pulicidae_Ctenocephalides_Ctenocephalides felis
NODE_189469_length_801_cov_3.418398	CFELIS_NW_020538040.1	99.502	803	2	1	1	801	84601492	84602294	0	1459	Eukaryota_Arthropoda_Insecta_Siphonaptera_Pulicidae_Ctenocephalides_Ctenocephalides felis
NODE_189568_length_801_cov_2.523739	CFELIS_NW_020539724.1	96.879	801	25	0	1	801	3919740	3920540	0	1341	Eukaryota_Arthropoda_Insecta_Siphonaptera_Pulicidae_Ctenocephalides_Ctenocephalides felis
NODE_189667_length_801_cov_1.771513	CFELIS_NW_020539725.1	99.75	801	2	0	1	801	12006222	12005422	0	1469	Eukaryota_Arthropoda_Insecta_Siphonaptera_Pulicidae_Ctenocephalides_Ctenocephalides felis
NODE_189766_length_800_cov_3.404160	CFELIS_NW_020537324.1	92.534	817	42	8	2	800	9275741	9276556	0	1153	Eukaryota_Arthropoda_Insecta_Siphonaptera_Pulicidae_Ctenocephalides_Ctenocephalides felis
NODE_189865_length_800_cov_2.502229	CFELIS_NW_020536999.1	91.667	456	20	2	1	438	68635234	68634779	6.13e-172	616	Eukaryota_Arthropoda_Insecta_Siphonaptera_Pulicidae_Ctenocephalides_Ctenocephalides felis
NODE_189964_length_800_cov_1.702823	CFELIS_NW_020539726.1	96.795	312	9	1	1	311	12358968	12359279	4.95e-143	520	Eukaryota_Arthropoda_Insecta_Siphonaptera_Pulicidae_Ctenocephalides_Ctenocephalides felis
NODE_190063_length_799_cov_3.389881	CFELIS_NW_020538040.1	99.124	799	7	0	1	799	103337840	103338638	0	1437	Eukaryota_Arthropoda_Insecta_Siphonaptera_Pulicidae_Ctenocephalides_Ctenocephalides felis
NODE_190162_length_799_cov_2.389881	CFELIS_NW_020538040.1	99.499	799	4	0	1	799	121488335	121487537	0	1454	Eukaryota_Arthropoda_Insecta_Siphonaptera_Pulicidae_Ctenocephalides_Ctenocephalides felis
NODE_190261_length_799_cov_1.611607	CFELIS_NW_020536933.1	99.71	689	2	0	111	799	23559	24247	0	1262	Eukaryota_Arthropoda_Insecta_Siphonaptera_Pulicidae_Ctenocephalides_Ctenocephalides felis
NODE_190360_length_798_cov_3.210134	CFELIS_NW_020538040.1	99.875	798	1	0	1	798	184863285	184864082	0	1469	Eukaryota_Arthropoda_Insecta_Siphonaptera_Pulicidae_Ctenocephalides_Ctenocephalides felis
NODE_190459_length_798_cov_2.375559	CFELIS_NW_020536999.1	91.126	755	39	16	21	755	32524935	32524189	0	998	Eukaryota_Arthropoda_Insecta_Siphonaptera_Pulicidae_Ctenocephalides_Ctenocephalides felis
NODE_190657_length_797_cov_3.417910	CFELIS_NW_020536999.1	98.369	797	7	1	1	797	77954601	77955391	0	1395	Eukaryota_Arthropoda_Insecta_Siphonaptera_Pulicidae_Ctenocephalides_Ctenocephalides felis
NODE_190756_length_797_cov_2.350746	CFELIS_NW_020538040.1	98.996	797	8	0	1	797	136893508	136892712	0	1428	Eukaryota_Arthropoda_Insecta_Siphonaptera_Pulicidae_Ctenocephalides_Ctenocephalides felis
NODE_190855_length_797_cov_1.686567	CFELIS_NW_020536999.1	87	800	78	11	1	797	36179363	36178587	0	878	Eukaryota_Arthropoda_Insecta_Siphonaptera_Pulicidae_Ctenocephalides_Ctenocephalides felis
NODE_190954_length_796_cov_3.357250	CFELIS_NW_020538040.1	99.874	796	1	0	1	796	65534462	65535257	0	1465	Eukaryota_Arthropoda_Insecta_Siphonaptera_Pulicidae_Ctenocephalides_Ctenocephalides felis
NODE_191053_length_796_cov_2.243647	CFELIS_NW_020538040.1	98.369	797	8	2	1	796	124373072	124373864	0	1395	Eukaryota_Arthropoda_Insecta_Siphonaptera_Pulicidae_Ctenocephalides_Ctenocephalides felis
NODE_191152_length_796_cov_1.436472	CFELIS_NW_020539180.1	83.333	324	48	5	477	796	9920	9599	3.25e-75	294	Eukaryota_Arthropoda_Insecta_Siphonaptera_Pulicidae_Ctenocephalides_Ctenocephalides felis
NODE_191251_length_795_cov_3.094311	CFELIS_NW_020539726.1	98.492	796	11	1	1	795	44009099	44008304	0	1402	Eukaryota_Arthropoda_Insecta_Siphonaptera_Pulicidae_Ctenocephalides_Ctenocephalides felis
NODE_191350_length_795_cov_2.260479	CFELIS_NW_020537758.1	85.204	196	26	3	601	795	7813813	7814006	2.62e-46	198	Eukaryota_Arthropoda_Insecta_Siphonaptera_Pulicidae_Ctenocephalides_Ctenocephalides felis
NODE_191449_length_795_cov_1.290419	CFELIS_NW_020538040.1	86.086	769	99	7	3	768	1036500	1037263	0	821	Eukaryota_Arthropoda_Insecta_Siphonaptera_Pulicidae_Ctenocephalides_Ctenocephalides felis
NODE_191647_length_794_cov_2.152924	CFELIS_NW_020537367.1	86.781	817	71	19	4	788	9896	9085	0	876	Eukaryota_Arthropoda_Insecta_Siphonaptera_Pulicidae_Ctenocephalides_Ctenocephalides felis
NODE_191746_length_793_cov_3.762763	CFELIS_NW_020538040.1	97.033	809	8	1	1	793	57924797	57925605	0	1347	Eukaryota_Arthropoda_Insecta_Siphonaptera_Pulicidae_Ctenocephalides_Ctenocephalides felis
NODE_191845_length_793_cov_2.506006	CFELIS_NW_020537646.1	98.472	720	8	2	1	719	28086152	28086869	0	1266	Eukaryota_Arthropoda_Insecta_Siphonaptera_Pulicidae_Ctenocephalides_Ctenocephalides felis
NODE_191944_length_793_cov_1.683183	CFELIS_NW_020536999.1	89.873	632	27	16	1	609	24396867	24397484	0	778	Eukaryota_Arthropoda_Insecta_Siphonaptera_Pulicidae_Ctenocephalides_Ctenocephalides felis
NODE_192043_length_792_cov_3.258647	CFELIS_NW_020539725.1	87.766	752	68	19	21	761	60064959	60064221	0	857	Eukaryota_Arthropoda_Insecta_Siphonaptera_Pulicidae_Ctenocephalides_Ctenocephalides felis
NODE_192142_length_792_cov_2.371429	CFELIS_NW_020538040.1	91.141	666	46	10	1	665	156330592	156329939	0	891	Eukaryota_Arthropoda_Insecta_Siphonaptera_Pulicidae_Ctenocephalides_Ctenocephalides felis
NODE_192241_length_792_cov_1.646617	CFELIS_NW_020539726.1	99.549	443	2	0	1	443	20987774	20988216	0	808	Eukaryota_Arthropoda_Insecta_Siphonaptera_Pulicidae_Ctenocephalides_Ctenocephalides felis
NODE_192340_length_791_cov_3.579819	CFELIS_NW_020537317.1	99.369	793	3	2	1	791	40717	39925	0	1435	Eukaryota_Arthropoda_Insecta_Siphonaptera_Pulicidae_Ctenocephalides_Ctenocephalides felis
NODE_192439_length_791_cov_2.496988	CFELIS_NW_020538040.1	90.647	278	21	3	287	564	59666887	59667159	2.42e-96	364	Eukaryota_Arthropoda_Insecta_Siphonaptera_Pulicidae_Ctenocephalides_Ctenocephalides felis
NODE_192538_length_791_cov_1.655120	CFELIS_NW_020537758.1	88.372	301	29	4	13	312	22490245	22490540	4.06e-94	357	Eukaryota_Arthropoda_Insecta_Siphonaptera_Pulicidae_Ctenocephalides_Ctenocephalides felis
NODE_192637_length_790_cov_3.310709	CFELIS_NW_020539727.1	99.873	790	1	0	1	790	17653732	17654521	0	1454	Eukaryota_Arthropoda_Insecta_Siphonaptera_Pulicidae_Ctenocephalides_Ctenocephalides felis
NODE_192736_length_790_cov_2.378582	CFELIS_NW_020538040.1	98	800	3	4	1	790	186710753	186709957	0	1376	Eukaryota_Arthropoda_Insecta_Siphonaptera_Pulicidae_Ctenocephalides_Ctenocephalides felis
NODE_192835_length_790_cov_1.624434	CFELIS_NW_020537324.1	98.357	791	10	3	1	790	81700816	81701604	0	1386	Eukaryota_Arthropoda_Insecta_Siphonaptera_Pulicidae_Ctenocephalides_Ctenocephalides felis
NODE_192934_length_789_cov_3.425982	CFELIS_NW_020537646.1	99.493	789	3	1	1	789	48737921	48737134	0	1434	Eukaryota_Arthropoda_Insecta_Siphonaptera_Pulicidae_Ctenocephalides_Ctenocephalides felis
NODE_193033_length_789_cov_2.531722	CFELIS_NW_020539727.1	98.221	787	13	1	1	787	7313435	7312650	0	1375	Eukaryota_Arthropoda_Insecta_Siphonaptera_Pulicidae_Ctenocephalides_Ctenocephalides felis
NODE_193132_length_789_cov_1.743202	CFELIS_NW_020537324.1	93.22	649	25	12	155	787	13528737	13529382	0	937	Eukaryota_Arthropoda_Insecta_Siphonaptera_Pulicidae_Ctenocephalides_Ctenocephalides felis
NODE_193231_length_788_cov_3.630862	CFELIS_NW_020538040.1	97.975	790	13	2	1	788	134503052	134503840	0	1367	Eukaryota_Arthropoda_Insecta_Siphonaptera_Pulicidae_Ctenocephalides_Ctenocephalides felis
NODE_193330_length_788_cov_2.518911	CFELIS_NW_020539726.1	99.239	788	5	1	1	788	7154885	7154099	0	1421	Eukaryota_Arthropoda_Insecta_Siphonaptera_Pulicidae_Ctenocephalides_Ctenocephalides felis
NODE_193429_length_788_cov_1.718608	CFELIS_NW_020539725.1	91.128	789	56	9	1	786	47667251	47668028	0	1057	Eukaryota_Arthropoda_Insecta_Siphonaptera_Pulicidae_Ctenocephalides_Ctenocephalides felis
NODE_193528_length_787_cov_3.716667	CFELIS_NW_020536999.1	98.856	787	3	2	1	787	16448348	16447568	0	1399	Eukaryota_Arthropoda_Insecta_Siphonaptera_Pulicidae_Ctenocephalides_Ctenocephalides felis
NODE_193627_length_787_cov_2.500000	CFELIS_NW_020536999.1	99.492	787	4	0	1	787	89544822	89544036	0	1432	Eukaryota_Arthropoda_Insecta_Siphonaptera_Pulicidae_Ctenocephalides_Ctenocephalides felis
NODE_193726_length_787_cov_1.828788	CFELIS_NW_020537324.1	90.235	553	35	11	242	786	55052910	55053451	0	704	Eukaryota_Arthropoda_Insecta_Siphonaptera_Pulicidae_Ctenocephalides_Ctenocephalides felis
NODE_193825_length_786_cov_3.773900	CFELIS_NW_020536999.1	97.98	297	6	0	490	786	32737245	32736949	6.28e-142	516	Eukaryota_Arthropoda_Insecta_Siphonaptera_Pulicidae_Ctenocephalides_Ctenocephalides felis
NODE_193924_length_786_cov_2.611533	CFELIS_NW_020537646.1	94.564	791	29	9	1	786	6821482	6822263	0	1210	Eukaryota_Arthropoda_Insecta_Siphonaptera_Pulicidae_Ctenocephalides_Ctenocephalides felis
NODE_194023_length_786_cov_2.012140	CFELIS_NW_020538040.1	99.491	786	3	1	1	786	33972788	33973572	0	1428	Eukaryota_Arthropoda_Insecta_Siphonaptera_Pulicidae_Ctenocephalides_Ctenocephalides felis
NODE_194122_length_785_cov_4.323708	CFELIS_NW_020538040.1	99.618	785	3	0	1	785	47032575	47033359	0	1434	Eukaryota_Arthropoda_Insecta_Siphonaptera_Pulicidae_Ctenocephalides_Ctenocephalides felis
NODE_194221_length_785_cov_2.740122	CFELIS_NW_020536999.1	97.449	784	16	4	5	785	70873675	70874457	0	1334	Eukaryota_Arthropoda_Insecta_Siphonaptera_Pulicidae_Ctenocephalides_Ctenocephalides felis
NODE_194320_length_785_cov_1.920973	CFELIS_NW_020539727.1	99.23	779	5	1	8	785	11072576	11073354	0	1404	Eukaryota_Arthropoda_Insecta_Siphonaptera_Pulicidae_Ctenocephalides_Ctenocephalides felis
NODE_194419_length_784_cov_4.608828	CFELIS_NW_020538040.1	97.197	785	15	2	5	783	184454855	184454072	0	1321	Eukaryota_Arthropoda_Insecta_Siphonaptera_Pulicidae_Ctenocephalides_Ctenocephalides felis
NODE_194518_length_784_cov_2.823440	CFELIS_NW_020538040.1	99.617	784	3	0	1	784	53166303	53165520	0	1432	Eukaryota_Arthropoda_Insecta_Siphonaptera_Pulicidae_Ctenocephalides_Ctenocephalides felis
NODE_194617_length_784_cov_2.018265	CFELIS_NW_020539725.1	91.371	197	14	3	559	754	5909779	5909973	6.97e-67	267	Eukaryota_Arthropoda_Insecta_Siphonaptera_Pulicidae_Ctenocephalides_Ctenocephalides felis
NODE_194716_length_783_cov_5.237805	CFELIS_NW_020536999.1	99.617	783	3	0	1	783	22386849	22387631	0	1430	Eukaryota_Arthropoda_Insecta_Siphonaptera_Pulicidae_Ctenocephalides_Ctenocephalides felis
NODE_194815_length_783_cov_2.660061	CFELIS_NW_020537324.1	98.874	533	4	2	1	533	87243681	87243151	0	950	Eukaryota_Arthropoda_Insecta_Siphonaptera_Pulicidae_Ctenocephalides_Ctenocephalides felis
NODE_194914_length_783_cov_2.032012	CFELIS_NW_020537758.1	96.684	784	11	2	1	783	42739590	42740359	0	1290	Eukaryota_Arthropoda_Insecta_Siphonaptera_Pulicidae_Ctenocephalides_Ctenocephalides felis
NODE_195112_length_782_cov_2.645802	CFELIS_NW_020537646.1	95.785	261	9	2	129	389	51254947	51254689	5.04e-113	420	Eukaryota_Arthropoda_Insecta_Siphonaptera_Pulicidae_Ctenocephalides_Ctenocephalides felis
NODE_195310_length_781_cov_4.012232	CFELIS_NW_020536999.1	95.357	603	24	4	182	781	42768351	42768952	0	955	Eukaryota_Arthropoda_Insecta_Siphonaptera_Pulicidae_Ctenocephalides_Ctenocephalides felis
NODE_195409_length_781_cov_2.444954	CFELIS_NW_020537324.1	93.011	787	33	16	1	781	71023986	71024756	0	1129	Eukaryota_Arthropoda_Insecta_Siphonaptera_Pulicidae_Ctenocephalides_Ctenocephalides felis
NODE_195508_length_781_cov_1.865443	CFELIS_NW_020538040.1	89.599	798	53	8	1	772	135118592	135117799	0	987	Eukaryota_Arthropoda_Insecta_Siphonaptera_Pulicidae_Ctenocephalides_Ctenocephalides felis
NODE_195607_length_780_cov_4.073507	CFELIS_NW_020536999.1	91.878	788	51	4	1	780	60788314	60789096	0	1088	Eukaryota_Arthropoda_Insecta_Siphonaptera_Pulicidae_Ctenocephalides_Ctenocephalides felis
NODE_195706_length_780_cov_2.623277	CFELIS_NW_020538838.1	97.589	705	13	3	80	780	19088	19792	0	1205	Eukaryota_Arthropoda_Insecta_Siphonaptera_Pulicidae_Ctenocephalides_Ctenocephalides felis
NODE_195805_length_780_cov_1.842266	CFELIS_NW_020537324.1	99.744	780	2	0	1	780	60825670	60824891	0	1430	Eukaryota_Arthropoda_Insecta_Siphonaptera_Pulicidae_Ctenocephalides_Ctenocephalides felis
NODE_196003_length_779_cov_2.665644	CFELIS_NW_020538040.1	79.752	242	36	8	426	655	161831411	161831651	9.34e-36	163	Eukaryota_Arthropoda_Insecta_Siphonaptera_Pulicidae_Ctenocephalides_Ctenocephalides felis
NODE_196102_length_779_cov_2.024540	CFELIS_NW_020536999.1	99.487	780	3	1	1	779	79743809	79743030	0	1417	Eukaryota_Arthropoda_Insecta_Siphonaptera_Pulicidae_Ctenocephalides_Ctenocephalides felis
NODE_196201_length_778_cov_4.313364	CFELIS_NW_020537646.1	100	776	0	0	1	776	55504234	55505009	0	1434	Eukaryota_Arthropoda_Insecta_Siphonaptera_Pulicidae_Ctenocephalides_Ctenocephalides felis
NODE_196300_length_778_cov_2.526882	CFELIS_NW_020537758.1	98.972	778	2	5	1	778	2345432	2344661	0	1387	Eukaryota_Arthropoda_Insecta_Siphonaptera_Pulicidae_Ctenocephalides_Ctenocephalides felis
NODE_196399_length_778_cov_1.827957	CFELIS_NW_020539725.1	94.275	786	34	3	1	778	15589693	15590475	0	1192	Eukaryota_Arthropoda_Insecta_Siphonaptera_Pulicidae_Ctenocephalides_Ctenocephalides felis
NODE_196498_length_777_cov_3.772308	CFELIS_NW_020537758.1	97.801	773	15	1	1	771	9856533	9857305	0	1332	Eukaryota_Arthropoda_Insecta_Siphonaptera_Pulicidae_Ctenocephalides_Ctenocephalides felis
NODE_196597_length_777_cov_2.695385	CFELIS_NW_020538896.1	89.097	321	30	5	10	326	14301	14620	3.03e-105	394	Eukaryota_Arthropoda_Insecta_Siphonaptera_Pulicidae_Ctenocephalides_Ctenocephalides felis
NODE_196696_length_777_cov_1.963077	CFELIS_NW_020538040.1	99.227	776	6	0	2	777	44687686	44688461	0	1400	Eukaryota_Arthropoda_Insecta_Siphonaptera_Pulicidae_Ctenocephalides_Ctenocephalides felis
NODE_196795_length_776_cov_4.103236	CFELIS_NW_020538040.1	99.871	776	1	0	1	776	42337559	42338334	0	1428	Eukaryota_Arthropoda_Insecta_Siphonaptera_Pulicidae_Ctenocephalides_Ctenocephalides felis
NODE_196894_length_776_cov_2.462250	CFELIS_NW_020538040.1	100	776	0	0	1	776	101087696	101086921	0	1434	Eukaryota_Arthropoda_Insecta_Siphonaptera_Pulicidae_Ctenocephalides_Ctenocephalides felis
NODE_196993_length_776_cov_1.688752	CFELIS_NW_020537758.1	99.742	776	2	0	1	776	53974927	53975702	0	1423	Eukaryota_Arthropoda_Insecta_Siphonaptera_Pulicidae_Ctenocephalides_Ctenocephalides felis
NODE_197092_length_775_cov_3.649691	CFELIS_NW_020536999.1	82.079	279	34	12	199	471	7401185	7401453	4.2e-54	224	Eukaryota_Arthropoda_Insecta_Siphonaptera_Pulicidae_Ctenocephalides_Ctenocephalides felis
NODE_197191_length_775_cov_2.606481	CFELIS_NW_020538040.1	96.982	497	14	1	1	497	171446155	171446650	0	833	Eukaryota_Arthropoda_Insecta_Siphonaptera_Pulicidae_Ctenocephalides_Ctenocephalides felis
NODE_197290_length_775_cov_1.935185	CFELIS_NW_020538040.1	99.871	776	0	1	1	775	89808193	89807418	0	1426	Eukaryota_Arthropoda_Insecta_Siphonaptera_Pulicidae_Ctenocephalides_Ctenocephalides felis
NODE_197389_length_774_cov_4.850077	CFELIS_NW_020538301.1	99.871	774	1	0	1	774	34669	33896	0	1424	Eukaryota_Arthropoda_Insecta_Siphonaptera_Pulicidae_Ctenocephalides_Ctenocephalides felis
NODE_197488_length_774_cov_2.663060	CFELIS_NW_020538040.1	98.575	772	3	7	4	774	30324095	30324859	0	1358	Eukaryota_Arthropoda_Insecta_Siphonaptera_Pulicidae_Ctenocephalides_Ctenocephalides felis
NODE_197587_length_774_cov_1.814529	CFELIS_NW_020536999.1	92.487	386	27	2	1	384	14428405	14428790	1.69e-152	551	Eukaryota_Arthropoda_Insecta_Siphonaptera_Pulicidae_Ctenocephalides_Ctenocephalides felis
NODE_197686_length_773_cov_4.308050	CFELIS_NW_020537646.1	97.935	775	14	1	1	773	14405645	14406419	0	1341	Eukaryota_Arthropoda_Insecta_Siphonaptera_Pulicidae_Ctenocephalides_Ctenocephalides felis
NODE_197785_length_773_cov_2.643963	CFELIS_NW_020537324.1	95.584	317	14	0	1	317	79987326	79987642	1.03e-139	508	Eukaryota_Arthropoda_Insecta_Siphonaptera_Pulicidae_Ctenocephalides_Ctenocephalides felis
NODE_197884_length_773_cov_1.959752	CFELIS_NW_020536999.1	99.871	773	1	0	1	773	62771538	62770766	0	1423	Eukaryota_Arthropoda_Insecta_Siphonaptera_Pulicidae_Ctenocephalides_Ctenocephalides felis
NODE_197983_length_772_cov_4.925581	CFELIS_NW_020539726.1	90.397	604	31	7	176	772	42399219	42398636	0	769	Eukaryota_Arthropoda_Insecta_Siphonaptera_Pulicidae_Ctenocephalides_Ctenocephalides felis
NODE_198082_length_772_cov_2.858915	CFELIS_NW_020536999.1	84.416	693	78	9	89	772	11723453	11722782	0	654	Eukaryota_Arthropoda_Insecta_Siphonaptera_Pulicidae_Ctenocephalides_Ctenocephalides felis
NODE_198181_length_772_cov_2.207752	CFELIS_NW_020539726.1	91.91	754	22	5	28	772	4120877	4120154	0	1018	Eukaryota_Arthropoda_Insecta_Siphonaptera_Pulicidae_Ctenocephalides_Ctenocephalides felis
NODE_198280_length_772_cov_1.310078	CFELIS_NW_020537324.1	84.163	663	59	13	1	651	10216249	10215621	1.65e-167	601	Eukaryota_Arthropoda_Insecta_Siphonaptera_Pulicidae_Ctenocephalides_Ctenocephalides felis
NODE_198379_length_771_cov_2.930124	CFELIS_NW_020539725.1	91.709	784	28	16	1	771	61743412	61744171	0	1053	Eukaryota_Arthropoda_Insecta_Siphonaptera_Pulicidae_Ctenocephalides_Ctenocephalides felis
NODE_198478_length_771_cov_2.071429	CFELIS_NW_020538040.1	99.351	771	5	0	1	771	114775150	114775920	0	1397	Eukaryota_Arthropoda_Insecta_Siphonaptera_Pulicidae_Ctenocephalides_Ctenocephalides felis
NODE_198577_length_770_cov_6.836703	CFELIS_NW_020536999.1	100	770	0	0	1	770	69575565	69574796	0	1423	Eukaryota_Arthropoda_Insecta_Siphonaptera_Pulicidae_Ctenocephalides_Ctenocephalides felis
NODE_198676_length_770_cov_2.702955	CFELIS_NW_020536999.1	93.205	780	35	7	1	770	64716241	64717012	0	1131	Eukaryota_Arthropoda_Insecta_Siphonaptera_Pulicidae_Ctenocephalides_Ctenocephalides felis
NODE_198775_length_770_cov_1.987558	CFELIS_NW_020537646.1	98.45	258	3	1	514	770	24451163	24451420	4.89e-123	453	Eukaryota_Arthropoda_Insecta_Siphonaptera_Pulicidae_Ctenocephalides_Ctenocephalides felis
NODE_198874_length_769_cov_6.018692	CFELIS_NW_020538137.1	97.529	769	6	10	1	769	51494	52249	0	1303	Eukaryota_Arthropoda_Insecta_Siphonaptera_Pulicidae_Ctenocephalides_Ctenocephalides felis
NODE_198973_length_769_cov_2.847352	CFELIS_NW_020538040.1	100	769	0	0	1	769	9448409	9449177	0	1421	Eukaryota_Arthropoda_Insecta_Siphonaptera_Pulicidae_Ctenocephalides_Ctenocephalides felis
NODE_199072_length_769_cov_2.137072	CFELIS_NW_020539724.1	98.387	434	7	0	1	434	14176747	14177180	0	763	Eukaryota_Arthropoda_Insecta_Siphonaptera_Pulicidae_Ctenocephalides_Ctenocephalides felis
NODE_199171_length_769_cov_1.060748	CFELIS_NW_020539725.1	91.016	768	44	15	1	768	54981377	54982119	0	1013	Eukaryota_Arthropoda_Insecta_Siphonaptera_Pulicidae_Ctenocephalides_Ctenocephalides felis
NODE_199270_length_768_cov_2.792512	CFELIS_NW_020537646.1	98.958	768	7	1	1	768	40670582	40671348	0	1373	Eukaryota_Arthropoda_Insecta_Siphonaptera_Pulicidae_Ctenocephalides_Ctenocephalides felis
NODE_199468_length_767_cov_10.215625	CFELIS_NW_020538610.1	99.87	767	1	0	1	767	88914	89680	0	1411	Eukaryota_Arthropoda_Insecta_Siphonaptera_Pulicidae_Ctenocephalides_Ctenocephalides felis
NODE_199567_length_767_cov_2.810938	CFELIS_NW_020539725.1	94.357	443	15	4	1	436	10759837	10759398	0	671	Eukaryota_Arthropoda_Insecta_Siphonaptera_Pulicidae_Ctenocephalides_Ctenocephalides felis
NODE_199666_length_767_cov_2.139063	CFELIS_NW_020536999.1	78.571	518	50	28	1	468	34597656	34597150	1.88e-72	285	Eukaryota_Arthropoda_Insecta_Siphonaptera_Pulicidae_Ctenocephalides_Ctenocephalides felis
NODE_199765_length_767_cov_1.520312	CFELIS_NW_020536999.1	99.478	767	4	0	1	767	58676401	58675635	0	1395	Eukaryota_Arthropoda_Insecta_Siphonaptera_Pulicidae_Ctenocephalides_Ctenocephalides felis
NODE_199864_length_766_cov_3.208138	CFELIS_NW_020537324.1	99.608	766	0	1	1	766	36241122	36241884	0	1395	Eukaryota_Arthropoda_Insecta_Siphonaptera_Pulicidae_Ctenocephalides_Ctenocephalides felis
NODE_199963_length_766_cov_2.317684	CFELIS_NW_020536999.1	97.324	411	11	0	356	766	7808588	7808998	0	699	Eukaryota_Arthropoda_Insecta_Siphonaptera_Pulicidae_Ctenocephalides_Ctenocephalides felis
NODE_200062_length_766_cov_1.641628	CFELIS_NW_020538040.1	99.869	766	1	0	1	766	94722657	94723422	0	1410	Eukaryota_Arthropoda_Insecta_Siphonaptera_Pulicidae_Ctenocephalides_Ctenocephalides felis
NODE_200161_length_765_cov_3.272727	CFELIS_NW_020537324.1	96.732	765	8	9	1	765	59052862	59052115	0	1258	Eukaryota_Arthropoda_Insecta_Siphonaptera_Pulicidae_Ctenocephalides_Ctenocephalides felis
NODE_200260_length_765_cov_2.468652	CFELIS_NW_020537324.1	90.274	401	30	7	301	696	46874446	46874050	6.11e-142	516	Eukaryota_Arthropoda_Insecta_Siphonaptera_Pulicidae_Ctenocephalides_Ctenocephalides felis
NODE_200359_length_765_cov_1.721003	CFELIS_NW_020537758.1	99.865	743	1	0	1	743	33218864	33218122	0	1367	Eukaryota_Arthropoda_Insecta_Siphonaptera_Pulicidae_Ctenocephalides_Ctenocephalides felis
NODE_200458_length_764_cov_3.379906	CFELIS_NW_020537324.1	99.869	764	1	0	1	764	1476135	1475372	0	1406	Eukaryota_Arthropoda_Insecta_Siphonaptera_Pulicidae_Ctenocephalides_Ctenocephalides felis
NODE_200557_length_764_cov_2.332810	CFELIS_NW_020536999.1	96.728	764	25	0	1	764	22156787	22157550	0	1273	Eukaryota_Arthropoda_Insecta_Siphonaptera_Pulicidae_Ctenocephalides_Ctenocephalides felis
NODE_200656_length_764_cov_1.439560	CFELIS_NW_020539725.1	93.636	330	17	2	435	764	14746220	14746545	3.7e-134	490	Eukaryota_Arthropoda_Insecta_Siphonaptera_Pulicidae_Ctenocephalides_Ctenocephalides felis
NODE_200755_length_763_cov_3.289308	CFELIS_NW_020539725.1	99.738	763	2	0	1	763	45644573	45643811	0	1399	Eukaryota_Arthropoda_Insecta_Siphonaptera_Pulicidae_Ctenocephalides_Ctenocephalides felis
NODE_200854_length_763_cov_2.517296	CFELIS_NW_020539725.1	99.476	764	3	1	1	763	13454914	13454151	0	1387	Eukaryota_Arthropoda_Insecta_Siphonaptera_Pulicidae_Ctenocephalides_Ctenocephalides felis
NODE_200953_length_763_cov_1.783019	CFELIS_NW_020536999.1	99.346	764	3	2	1	763	61251078	61250316	0	1382	Eukaryota_Arthropoda_Insecta_Siphonaptera_Pulicidae_Ctenocephalides_Ctenocephalides felis
NODE_201052_length_762_cov_3.688189	CFELIS_NW_020539693.1	99.293	283	2	0	358	640	15841	16123	7.87e-141	512	Eukaryota_Arthropoda_Insecta_Siphonaptera_Pulicidae_Ctenocephalides_Ctenocephalides felis
NODE_201151_length_762_cov_2.529134	CFELIS_NW_020538040.1	97.628	506	4	4	231	734	37344004	37343505	0	861	Eukaryota_Arthropoda_Insecta_Siphonaptera_Pulicidae_Ctenocephalides_Ctenocephalides felis
NODE_201250_length_762_cov_1.818898	CFELIS_NW_020536999.1	98.163	762	14	0	1	762	52808098	52808859	0	1330	Eukaryota_Arthropoda_Insecta_Siphonaptera_Pulicidae_Ctenocephalides_Ctenocephalides felis
NODE_201349_length_761_cov_3.878549	CFELIS_NW_020536999.1	93.772	289	5	3	104	392	9072323	9072598	1.36e-113	422	Eukaryota_Arthropoda_Insecta_Siphonaptera_Pulicidae_Ctenocephalides_Ctenocephalides felis
NODE_201448_length_761_cov_2.578864	CFELIS_NW_020537324.1	99.08	761	7	0	1	761	20213861	20213101	0	1367	Eukaryota_Arthropoda_Insecta_Siphonaptera_Pulicidae_Ctenocephalides_Ctenocephalides felis
[truncated: 389,099+ more rows]
