# Supplementary material for: Metagenomic analysis of human-biting cat fleas in urban northeastern United States of America reveals an emerging zoonotic pathogen
Source: Sci Rep. 2020 Sep 24;10:15611. doi: 10.1038/s41598-020-72956-x (PMC7519146; doi:10.1038/s41598-020-72956-x)
Supplement: Supplementary file 3 — Supplementary Table S2. [file 41598_2020_72956_MOESM3_ESM.xlsx]

## Sheet: Sheet1
Type	Name	Start	Stop	Strand	Length
tRNA	trnI(atc)	374	437	+	64
tRNA	trnQ(caa)	445	513	-	69
tRNA	trnM(atg)	542	609	+	68
protein	nad2	635	1534	+	900
tRNA	trnW(tga)	1618	1683	+	66
tRNA	trnC(tgc)	1676	1736	-	61
tRNA	trnY(tac)	1738	1801	-	64
protein	cox1	1799	3313	+	1515
tRNA	trnL2(tta)	3337	3400	+	64
protein	cox2	3413	4072	+	660
tRNA	trnK(aag)	4080	4150	+	71
tRNA	trnD(gac)	4150	4213	+	64
protein	atp8	4214	4372	+	159
protein	atp6	4372	5031	+	660
protein	cox3	5040	5819	+	780
tRNA	trnG(gga)	5823	5884	+	62
protein	nad3	5900	6229	+	330
tRNA	trnA(gca)	6234	6296	+	63
tRNA	trnR(cga)	6297	6357	+	61
tRNA	trnN(aac)	6358	6422	+	65
tRNA	trnS1(aga)	6421	6480	+	60
tRNA	trnE(gaa)	6481	6545	+	65
tRNA	trnF(ttc)	6546	6611	-	66
protein	nad5-0	6619	8295	-	1677
tRNA	trnH(cac)	8323	8384	-	62
protein	nad4	8401	9720	-	1320
protein	nad4l	9717	9983	-	267
tRNA	trnT(aca)	10004	10066	+	63
tRNA	trnP(cca)	10067	10131	-	65
protein	nad6-0	10134	10625	+	492
protein	cob	10637	11728	+	1092
tRNA	trnS2(tca)	11772	11837	+	66
protein	nad1	11902	12819	-	918
tRNA	trnL1(cta)	12822	12883	-	62
rRNA	rrnL	12830	14194	-	1365
tRNA	trnV(gta)	14183	14249	-	67
rRNA	rrnS	14249	15035	-	787
